# Supplementary material for: Transcriptional response of Lactococcus lactis during bacterial emulsification
Source: PLoS One. 2019 Jul 25;14(7):e0220048. doi: 10.1371/journal.pone.0220048 (PMC6657864; doi:10.1371/journal.pone.0220048)
Supplement: S1 Table — List of all differentially expressed genes of Lactococcus lactis NCDO712. (XLSX) [file pone.0220048.s002.xlsx]

## Sheet: FC
ID	Name	Note	Emul00.rep1	Emul00.rep2	Emul10.rep1	Emul10.rep2	Emul20.rep1	Emul20.rep2	Emul30.rep1	Emul30.rep2	Susp00.rep1	Susp10.rep1	Susp10.rep2	Susp20.rep1	Susp20.rep2	Susp30.rep1	Susp30.rep2.x	cpm.Emul00.rep1	cpm.Emul00.rep2	cpm.Emul10.rep1	cpm.Emul10.rep2	cpm.Emul20.rep1	cpm.Emul20.rep2	cpm.Emul30.rep1	cpm.Emul30.rep2	cpm.Susp00.rep1	cpm.Susp10.rep1	cpm.Susp10.rep2	cpm.Susp20.rep1	cpm.Susp20.rep2	cpm.Susp30.rep1	cpm.Susp30.rep2	Emul10.over.Susp10	fdr.Emul10.over.Susp10
llmg_0001	dnaA	chromosomal replication initiation protein	4614	4078	5686	4739	2188	6159	484	636	2739	5521	6373	5431	6351	571	731	8.58293	8.6878	8.81709	8.76866	8.30825	8.88545	6.553	6.55748	8.75313	8.93356	8.99132	9.06293	9.13005	6.78693	6.63139	-0.169722	0.847282
llmg_0002	dnaN	DNA polymerase III subunit beta	1962	1918	2447	2020	1182	2739	448	967	1244	3168	3323	2526	2844	561	774	7.35031	7.60037	7.60158	7.53938	7.42069	7.71721	6.44176	7.16086	7.61532	8.13266	8.05239	7.95923	7.97166	6.76149	6.71368	-0.522701	0.432773
llmg_0003	rexB	ATP-dependent nuclease subunit B	1479	1166	1182	1223	1125	1149	714	1406	650	1269	1500	1004	1200	918	1458	6.94322	6.88335	6.55348	6.81652	7.34947	6.46595	7.11287	7.7002	6.68027	6.81441	6.90626	6.62999	6.72844	7.47089	7.6259	-0.170532	0.837046
llmg_0004	rexA	ATP-dependent nuclease subunit A	3051	2541	2310	2190	2363	2705	1612	3496	1093	2376	2556	1833	2294	1753	2721	7.9866	8.00578	7.51856	7.65583	8.41918	7.69921	8.2865	9.01343	7.42884	7.71799	7.67414	7.49704	7.66189	8.40333	8.52533	-0.107534	0.908312
llmg_0005	llmg_0005	hypothetical protein	239	211	236	240	251	343	188	381	88	220	257	177	191	167	309	4.32652	4.42878	4.24211	4.47827	5.19182	4.72996	5.19385	5.82042	3.81432	4.29919	4.37342	4.14041	4.0922	5.01998	5.39333	0.0277839	0.973014
llmg_0006	llmg_0006	HTH-type transcriptional regulator	51	41	68	33	26	64	18	25	30	58	69	46	74	17	29	2.1532	2.12293	2.48631	1.69936	1.99136	2.35728	1.88601	1.9657	2.30321	2.41856	2.51597	2.24492	2.7523	1.80459	2.04845	-0.329207	0.698302
llmg_0007	llmg_0007	GTP-dependent nucleic acid-binding protein EngD	3424	2974	3215	2915	878	4042	233	226	2518	4486	6640	4277	4122	183	216	8.15287	8.23261	7.99501	8.06801	6.99237	8.27817	5.50183	5.07066	8.63182	8.6342	9.05051	8.71847	8.5067	5.15115	4.87989	-0.825852	0.268677
llmg_0008	llmg_0008	HTH-type transcriptional regulator	110	90	68	87	19	125	2	2	51	86	75	80	64	0	6	3.22478	3.2185	2.48631	3.03825	1.56691	3.29364	-0.739141	-0.97854	3.043	2.9681	2.63198	3.01561	2.54992	-2.23808	0.0341614	-0.0231197	0.985751
llmg_0009	llmg_0009	hypothetical protein	32	21	44	36	17	57	8	13	8	20	21	9	26	19	19	1.52102	1.22306	1.88774	1.81703	1.41854	2.19748	0.815967	1.0928	0.557371	0.987287	0.917066	0.13476	1.32474	1.95581	1.47679	0.976354	0.20379
llmg_0010	llmg_0010	hypothetical protein	17	29	31	24	6	25	9	5	10	11	14	10	7	11	22	0.699569	1.65212	1.41675	1.27482	0.111858	1.09135	0.966461	-0.0728173	0.837128	0.245782	0.410888	0.258637	-0.270055	1.22353	1.67323	1.14693	0.171067
llmg_0011	llmg_0011	hypothetical protein	213	175	166	137	55	195	17	15	101	254	198	157	194	16	2	4.16222	4.16181	3.7413	3.67969	3.03115	3.92395	1.80841	1.28001	4.0103	4.50444	4.00154	3.96963	4.11441	1.72259	-1.051	-0.570477	0.524005
llmg_0012	pth	peptidyl-tRNA hydrolase	557	523	476	470	180	538	82	78	366	600	748	520	549	54	50	5.53846	5.72985	5.24611	5.44117	4.71543	5.37518	4.00757	3.55304	5.85398	5.73678	5.90497	5.68369	5.6037	3.41075	2.80293	-0.478743	0.45859
llmg_0013	mfd	transcription-repair coupling factor	3468	2944	2489	2364	1299	2787	784	1295	1884	3471	4119	2753	3251	720	821	8.17128	8.218	7.62611	7.76601	7.5567	7.74225	7.2476	7.58168	8.2136	8.26435	8.36197	8.08328	8.16447	7.12087	6.79856	-0.616751	0.340396
llmg_0015	llmg_0015	RNA binding protein	758	585	619	614	211	894	71	65	380	749	1112	693	672	54	74	5.98123	5.89086	5.62322	5.82509	4.94296	6.10491	3.80271	3.29521	5.90794	6.05564	6.47535	6.09655	5.8942	3.41075	3.35425	-0.555072	0.422452
llmg_0016	llmg_0016	hypothetical protein	906	855	809	927	406	1072	240	263	448	967	1805	846	831	181	272	6.23775	6.43672	6.00797	6.4176	5.88241	6.36613	5.54434	5.28812	6.14467	6.42316	7.17287	6.38354	6.19961	5.13539	5.21032	-0.620749	0.310647
llmg_0017	llmg_0017	hypothetical protein	432	397	417	402	210	476	216	326	246	521	816	362	312	171	264	5.17371	5.33401	5.05633	5.21689	4.93615	5.19949	5.39306	5.59641	5.28337	5.53397	6.03008	5.16376	4.79321	5.0539	5.1675	-0.668039	0.218122
llmg_0018	llmg_0018	beta-lactamase A	722	567	527	520	132	745	30	58	356	1011	1074	570	655	49	52	5.91128	5.84594	5.39217	5.58634	4.27219	5.84276	2.58949	3.13458	5.81416	6.4872	6.42531	5.81562	5.85737	3.2735	2.85783	-0.967318	0.138998
llmg_0019	mesJ	cell cycle protein mesJ	1225	1034	1058	871	247	1179	134	196	553	1357	1426	1090	1135	117	180	6.6719	6.71035	6.39398	6.32793	5.16878	6.50305	4.70871	4.86658	6.44763	6.91097	6.83341	6.74832	6.64826	4.51066	4.61893	-0.512362	0.468187
llmg_0020	hpt	hypoxanthine phosphoribosyltransferase	1294	1184	1146	1086	245	1225	104	171	731	1881	1949	1560	1603	95	155	6.75079	6.90542	6.50896	6.64546	5.15712	6.55814	4.34643	4.67125	6.84937	7.38134	7.28345	7.26468	7.14545	4.21325	4.40521	-0.755663	0.247042
llmg_0021	ftsH	cell division protein	38091	35525	50393	41872	35495	40921	21207	27038	17168	29998	32342	27353	31225	17402	25336	11.6276	11.81	11.9642	11.9114	12.3273	11.617	12.0032	11.9641	11.4005	11.3749	11.3342	11.3949	11.4273	11.7139	11.7436	0.583375	0.508057
llmg_0022	mtlA	PTS system mannitol-specific transporter subunit IIBC	99	89	61	46	55	92	42	52	26	16	9	16	12	19	45	3.0764	3.20274	2.33583	2.15167	3.03115	2.86256	3.06033	2.98105	2.10626	0.703417	-0.104102	0.83752	0.34509	1.95581	2.65579	2.08834	0.000255459
llmg_0023	mtlR	transcriptional regulator mtl operon mtlR	25	31	28	30	27	60	10	17	3	8	7	2	8	17	30	1.19441	1.74205	1.28213	1.57125	2.04296	2.26814	1.10273	1.44569	-0.547247	-0.120039	-0.375691	-1.29038	-0.124257	1.80459	2.09489	1.95423	0.00439757
llmg_0029	ps127	hypothetical protein	28	6	6	9	14	17	30	20	6	17	19	23	13	26	21	1.34352	-0.289156	-0.540181	0.0563927	1.16274	0.600967	2.58949	1.66321	0.209991	0.77979	0.789623	1.30804	0.441928	2.38694	1.61067	-1.21143	0.260609
llmg_0030	ps126	DNA primase	10	15	16	7	23	15	39	46	10	10	20	5	17	23	64	0.0601677	0.789103	0.566129	-0.224509	1.82448	0.44703	2.95623	2.80921	0.837128	0.133841	0.854751	-0.506029	0.774986	2.21767	3.14946	-0.364586	0.786057
llmg_0039	ps117	hypothetical protein	21	24	13	34	18	29	13	29	16	51	60	20	26	15	8	0.968104	1.39924	0.313463	1.73966	1.49463	1.28555	1.448	2.16899	1.44954	2.24083	2.32233	1.12481	1.32474	1.63564	0.372535	-1.17296	0.137894
llmg_0041	ps115	phage repressor	913	503	738	563	554	888	369	365	371	729	794	525	723	351	429	6.24883	5.67383	5.8759	5.70048	6.32944	6.09522	6.16263	5.75876	5.87349	6.01672	5.99078	5.69744	5.99937	6.08665	5.86467	-0.21347	0.764231
llmg_0042	ps114	hypothetical protein	1066	727	1017	877	923	1199	619	741	451	905	821	716	850	675	943	6.47177	6.20338	6.3371	6.33781	7.06436	6.52726	6.90723	6.77747	6.15427	6.3278	6.03886	6.14351	6.23213	7.0279	6.99808	0.147442	0.841568
llmg_0043	ps113	hypothetical protein	66	61	100	52	116	94	112	152	28	72	72	49	59	119	191	2.50946	2.67291	3.02513	2.32059	4.08796	2.89269	4.45227	4.50283	2.20809	2.71934	2.57514	2.33211	2.43699	4.53489	4.70379	0.0729448	0.941706
llmg_0044	ps112	hypothetical protein	192	220	331	200	436	345	410	638	70	260	216	134	185	493	804	4.01434	4.48846	4.7255	4.21798	5.98491	4.73828	6.31421	6.562	3.48975	4.53781	4.12548	3.74445	4.04674	6.57547	6.76844	0.150406	0.871169
llmg_0045	ps111	hypothetical protein	1170	900	1499	1208	3185	1776	3010	4667	562	1161	1185	956	1106	3922	6494	6.60577	6.51055	6.89557	6.79875	8.84963	7.09298	9.18695	9.43007	6.47086	6.68634	6.56687	6.55947	6.611	9.56459	9.77982	0.220588	0.833194
llmg_0046	ps110	hypothetical protein	155	126	163	152	456	237	401	676	83	238	176	110	160	507	904	3.71001	3.6945	3.71541	3.82723	6.0494	4.20178	6.28227	6.64529	3.73124	4.41148	3.834	3.46469	3.84017	6.61578	6.93725	-0.383526	0.694263
llmg_0047	ps109	hypothetical protein	103	86	65	76	245	127	251	487	44	131	128	65	79	289	580	3.13214	3.15443	2.42373	2.84861	5.15712	3.31605	5.6087	6.17337	2.8359	3.56177	3.38259	2.72474	2.84375	5.80721	6.29838	-0.845135	0.317516
llmg_0048	ps108	Ps108 protein	223	188	235	228	545	276	700	1102	101	214	248	167	215	751	1187	4.22765	4.264	4.23605	4.40499	6.30587	4.41922	7.08435	7.34913	4.0103	4.25974	4.32253	4.05755	4.26097	7.18159	7.32958	0.03149	0.977081
llmg_0049	tnp712	transposase for insertion sequence element IS712A	459	455	543	479	777	626	802	1460	223	353	392	352	400	1050	1755	5.26068	5.52977	5.43511	5.4684	6.81637	5.5927	7.28031	7.75452	5.14257	4.97549	4.97741	5.12359	5.14923	7.6645	7.89312	0.477928	0.508057
llmg_0050	llmg_0050	transposase helper protein for IS712A	28	37	37	33	50	64	62	149	14	22	41	27	41	95	147	1.34352	1.9824	1.65331	1.69936	2.89738	2.35728	3.61034	4.47434	1.2728	1.1107	1.80105	1.52095	1.93648	4.21325	4.32954	0.186598	0.860396
llmg_0051	ps105	hypothetical protein	49	59	63	67	163	68	162	343	56	67	54	44	61	162	301	2.09828	2.62644	2.38045	2.67247	4.57351	2.44122	4.98045	5.66944	3.17461	2.61897	2.17711	2.18372	2.48323	4.97641	5.35568	0.123501	0.92321
llmg_0052	ps104	hypothetical protein	29	52	40	27	70	82	71	136	15	55	34	30	33	78	110	1.38999	2.45089	1.75848	1.43063	3.37103	2.70167	3.80271	4.34395	1.36387	2.34506	1.54892	1.66225	1.64256	3.93239	3.91633	-0.413814	0.670024
llmg_0053	ps103	hypothetical protein	71	75	66	97	182	125	137	348	32	67	59	52	60	198	258	2.61102	2.96202	2.44489	3.19138	4.73124	3.29364	4.7404	5.69023	2.39244	2.61897	2.29912	2.41434	2.46029	5.26415	5.13454	0.409111	0.684297
llmg_0054	ps102	hypothetical protein	123	128	152	120	249	186	142	365	71	183	172	112	137	235	349	3.38247	3.71686	3.61629	3.49192	5.18035	3.85675	4.79171	5.75876	3.50983	4.03667	3.80133	3.49019	3.61986	5.51006	5.56812	-0.373194	0.679245
llmg_0055	ps101	phage integrase	637	618	791	704	1145	946	800	1804	375	581	610	547	628	1020	1710	5.73125	5.96976	5.97561	6.02174	7.37486	6.18623	7.27671	8.05948	5.8889	5.69054	5.6119	5.75642	5.79687	7.62272	7.85568	0.348341	0.666957
llmg_0056	llmg_0056	hypothetical protein	192	137	335	352	95	131	57	96	115	273	287	154	209	99	130	4.01434	3.81336	4.7427	5.02644	3.80381	3.35985	3.49122	3.84771	4.19527	4.60757	4.53116	3.94218	4.22059	4.27209	4.15422	0.32367	0.635374
llmg_0057	llmg_0057	hypothetical protein	91	75	96	104	71	110	57	74	42	125	150	63	91	42	77	2.95803	2.96202	2.9678	3.28965	3.39108	3.11346	3.49122	3.4785	2.77082	3.49538	3.6071	2.68112	3.04214	3.05637	3.41042	-0.425276	0.520685
llmg_0059	llmg_0059	hypothetical protein	90	100	113	89	52	94	32	41	55	112	136	108	106	39	89	2.94252	3.36721	3.19713	3.0702	2.95238	2.89269	2.67943	2.64852	3.14923	3.34009	3.46833	3.43873	3.257	2.95228	3.61548	-0.275967	0.718261
llmg_0060	llmg_0060	hypothetical protein	176	130	141	151	62	129	29	62	88	149	279	187	153	35	59	3.89053	3.73887	3.50986	3.81785	3.19975	3.33811	2.54234	3.22855	3.81432	3.74439	4.49075	4.21877	3.77661	2.80067	3.03502	-0.502142	0.486801
llmg_0061	llmg_0061	acetyltransferase	83	59	85	65	35	131	48	89	39	50	117	63	70	35	59	2.82906	2.62644	2.79728	2.63022	2.40029	3.35985	3.24839	3.74015	2.66735	2.21356	3.25571	2.68112	2.67472	2.80067	3.03502	-0.116382	0.908312
llmg_0062	llmg_0062	hypothetical protein	46	34	49	35	16	82	46	39	19	43	81	43	41	16	35	2.01179	1.86723	2.03456	1.77886	1.33821	2.70167	3.18838	2.57886	1.67968	2.00666	2.73935	2.15212	1.93648	1.72259	2.30702	-0.531101	0.571919
llmg_0063	llmg_0063	sulfate transporter	99	85	226	161	19	347	8	15	53	102	119	167	154	4	16	3.0764	3.13796	4.18036	3.90901	1.56691	4.74656	0.815967	1.28001	3.09709	3.20812	3.27962	4.05755	3.78586	-0.0232045	1.24931	0.8201	0.492659
llmg_0064	tnp905	transposase for insertion sequence element IS905A	142	133	230	155	114	175	84	120	76	136	122	105	100	96	156	3.58577	3.77126	4.20537	3.85501	4.06319	3.77013	4.04188	4.16538	3.60624	3.61486	3.31477	3.39889	3.17486	4.22819	4.41439	0.578967	0.331717
llmg_0065	llmg_0065	GNAT family acetyltransferase	65	40	68	73	51	89	27	22	40	58	127	102	70	21	47	2.48825	2.08906	2.48631	2.79225	2.92514	2.81615	2.44313	1.79191	2.70267	2.41856	3.3715	3.35792	2.67472	2.09267	2.71646	-0.338913	0.718261
llmg_0066	araT	aromatic amino acid aminotransferase	3305	2662	6827	5538	1351	3322	735	848	1273	2185	2776	2422	2861	808	1094	8.10188	8.07284	9.08081	8.99334	7.61326	7.99536	7.15463	6.97171	7.64853	7.59721	7.79314	7.89862	7.98025	7.28699	7.21204	1.34006	0.00999908
llmg_0067	recO	DNA repair protein RecO	377	390	401	392	169	463	56	128	131	274	381	203	253	40	70	4.97848	5.30848	5.00026	5.18076	4.62521	5.15977	3.46617	4.25743	4.38116	4.6128	4.93663	4.33592	4.49337	2.98782	3.27578	0.310926	0.680932
llmg_0069	llmg_0069	HTH-type transcriptional regulator	391	306	287	303	121	338	40	119	97	311	256	149	164	35	73	5.03074	4.96065	4.52149	4.8117	4.1481	4.70895	2.99177	4.15345	3.95278	4.79405	4.36785	3.89523	3.87528	2.80067	3.33503	0.0778955	0.936657
llmg_0071	pdhD	dihydrolipoamide dehydrogenase	58186	55218	50309	43103	70286	44485	95531	105731	43307	39918	47120	32613	39409	108545	164945	12.2388	12.4463	11.9618	11.9532	13.3129	11.7374	14.1746	13.9314	12.7353	11.7871	11.8771	11.6486	11.7631	14.3548	14.4462	0.124727	0.922658
llmg_0072	pdhC	pyruvate dehydrogenase complex E2 component	46469	44136	47288	38708	58640	38355	74815	84441	35687	32184	33575	28869	34907	81637	133148	11.9144	12.1231	11.8725	11.798	13.0515	11.5236	13.8219	13.607	12.4562	11.4764	11.3882	11.4727	11.5881	13.9438	14.1373	0.402804	0.72073
llmg_0073	pdhB	pyruvate dehydrogenase E1 component beta subunit	28811	26522	34633	27423	31891	24661	33681	38818	19900	20887	21709	18745	22042	36360	56970	11.2248	11.3884	11.4232	11.3008	12.1728	10.8864	12.6706	12.4858	11.6136	10.8527	10.7591	10.8497	10.9249	12.7769	12.9125	0.556666	0.5722
llmg_0074	pdhA	pyruvate dehydrogenase E1 component alpha subunit	32917	27035	39211	30980	24272	24753	19262	20663	20656	23369	21658	20123	23623	19855	29038	11.417	11.4161	11.6023	11.4767	11.779	10.8918	11.8644	11.5762	11.6674	11.0147	10.7558	10.9521	11.0248	11.9041	11.9403	0.649924	0.450152
llmg_0075	lplL	lipoate-protein ligase	13301	11846	13201	9992	11962	9358	12848	10702	10854	10829	10082	9579	8922	14041	18630	10.1099	10.2258	10.0319	9.84448	10.7582	9.48874	11.2803	10.6271	10.7391	9.90515	9.65284	9.88134	9.62027	11.4043	11.3	0.156755	0.88547
llmg_0076	llmg_0076	glycerophosphodiester phosphodiesterase	841	738	683	640	195	786	113	106	412	578	743	541	672	111	129	6.13066	6.22498	5.76459	5.88471	4.83001	5.91977	4.46497	3.98866	6.02419	5.68311	5.89533	5.74057	5.8942	4.43543	4.14322	0.0326764	0.969449
llmg_0077	llmg_0077	phosphohydrolase	1000	845	1119	854	214	783	57	42	494	712	880	721	785	47	68	6.37979	6.41979	6.47465	6.29957	4.96319	5.91427	3.49122	2.68212	6.28528	5.98279	6.13867	6.15352	6.11769	3.21473	3.23489	0.327823	0.658085
llmg_0078	llmg_0078	hypothetical protein	469	387	481	430	158	562	91	74	333	428	556	390	452	105	85	5.2916	5.2974	5.2611	5.3135	4.52897	5.43783	4.15593	3.4785	5.71818	5.25173	5.47878	5.27063	5.32456	4.35607	3.55031	-0.0828177	0.927264
llmg_0079	trpS	tryptophanyl-tRNA synthetase II	1952	1529	1961	1691	377	1974	168	203	1186	1832	2242	1452	1722	208	193	7.34295	7.27376	7.28255	7.28322	5.7759	7.24525	5.03257	4.91684	7.54651	7.3433	7.48524	7.16132	7.24862	5.33485	4.71869	-0.133319	0.88547
llmg_0080	osmC	osmotically inducible protein C	9120	5132	13172	11790	7640	6649	5905	6926	4183	6858	6872	4054	5309	7798	7328	9.56555	9.0193	10.0287	10.0832	10.1115	8.99585	10.1589	9.99945	9.36377	9.24629	9.10004	8.64125	8.87161	10.5559	9.95409	0.881391	0.269494
llmg_0081	llmg_0081	amino-acid permease	717	579	726	724	345	642	206	348	387	472	962	583	694	182	263	5.90128	5.87604	5.85234	6.06202	5.64845	5.62895	5.32503	5.69023	5.93418	5.39216	6.26683	5.84803	5.94051	5.14329	5.16206	0.0657116	0.936723
llmg_0082	llmg_0082	hypothetical protein	75	48	34	47	30	26	23	45	30	51	54	38	42	31	49	2.68742	2.34007	1.53988	2.18123	2.18752	1.14241	2.22155	2.77848	2.30321	2.24083	2.17711	1.98281	1.96934	2.63123	2.77468	-0.335037	0.718261
llmg_0083	plsX	glycerol-3-phosphate acyltransferase PlsX	2442	2026	2127	1899	1829	2596	1742	1776	1493	2495	3096	2071	2325	1760	2145	7.66568	7.67932	7.39963	7.45037	8.04988	7.63994	8.39832	8.03693	7.87828	7.78842	7.95039	7.67297	7.68124	8.40907	8.18239	-0.446939	0.540384
llmg_0084	llmg_0084	hydrolase	2414	2101	2481	1933	2982	3071	2825	3335	1697	2704	3163	2533	3264	2613	3606	7.64906	7.73171	7.62147	7.47594	8.75466	7.88212	9.09547	8.94544	8.0629	7.90437	7.98125	7.96322	8.17022	8.97891	8.93139	-0.393129	0.625477
llmg_0085	llmg_0085	ABC transporter ATP-binding protein	6482	5281	5990	4963	3335	8164	2569	3013	4734	8400	9100	8236	9143	2364	3530	9.07312	9.06058	8.8922	8.83526	8.91599	9.29187	8.95849	8.79902	9.54224	9.5388	9.50504	9.66346	9.65557	8.8345	8.90067	-0.658229	0.357442
llmg_0086	llmg_0086	hypothetical protein	75	50	50	40	6	90	0	0	12	12	21	12	15	0	2	2.68742	2.39654	2.06222	1.96033	0.111858	2.83178	-2.23808	-2.23808	1.07135	0.349659	0.917066	0.478427	0.618047	-2.23808	-1.051	1.46797	0.142091
llmg_0087	llmg_0087	short-chain type dehydrogenase	289	272	194	183	38	97	1	4	26	36	37	19	25	6	1	4.59794	4.79195	3.96287	4.09135	2.51436	2.93674	-1.30211	-0.316497	2.10626	1.76504	1.66241	1.05817	1.27303	0.454263	-1.52574	2.3868	9.61549e-07
llmg_0088	llmg_0088	hypothetical protein	73	55	74	80	77	87	100	91	49	94	76	80	103	82	135	2.64973	2.52876	2.60387	2.92049	3.50585	2.78436	4.29045	3.77171	2.9868	3.0931	2.65044	3.01561	3.21651	4.00356	4.20803	-0.121445	0.890379
llmg_0089	llmg_0089	HTH-type transcriptional regulator	442	293	365	319	346	395	477	476	231	301	426	224	248	502	690	5.20654	4.89846	4.86549	4.88539	5.65261	4.93209	6.53203	6.14051	5.19312	4.74727	5.09664	4.47652	4.46485	6.60151	6.5483	-0.0578463	0.945603
llmg_0091	cysD	O-acetylhomoserine sulfhydrylase	136	108	206	156	205	161	194	141	172	281	291	303	279	161	170	3.52461	3.47604	4.04831	3.86415	4.90163	3.65178	5.23891	4.3955	4.7705	4.64888	4.55095	4.90875	4.63323	4.96754	4.5372	-0.647727	0.388362
llmg_0092	llmg_0092	short-chain type dehydrogenase	2312	1860	4879	4308	949	2131	432	505	1329	2103	2363	1529	1910	355	503	7.58685	7.55612	8.59637	8.63117	7.10437	7.35551	6.38942	6.22558	7.71057	7.54209	7.56099	7.23576	7.39791	6.10295	6.09348	1.06309	0.0267354
llmg_0093	llmg_0093	hypothetical protein	3363	2352	4129	3664	6040	2843	4009	6143	1853	3233	3669	1882	2177	3225	3068	8.12696	7.89437	8.35572	8.3977	9.77257	7.77093	9.6003	9.82641	8.18968	8.16194	8.19518	7.53506	7.58645	9.28239	8.6984	0.19833	0.865015
llmg_0095	llmg_0095	esterase	74	94	135	140	101	127	73	87	11	25	16	22	21	51	110	2.6687	3.27983	3.44832	3.71043	3.89086	3.31605	3.84219	3.70789	0.958985	1.27803	0.57449	1.24951	1.04539	3.32998	3.91633	2.75403	2.66761e-07
llmg_0096	llmg_0096	glyoxylase	168	243	409	313	354	448	331	347	58	73	76	46	75	308	467	3.8244	4.63062	5.02857	4.85819	5.68545	5.11255	6.00633	5.68609	3.22407	2.7386	2.65044	2.24492	2.77106	5.89874	5.98669	2.28699	9.61549e-07
llmg_0097	llmg_0097	flavoprotein oxygenase	65	75	180	149	136	205	150	139	19	34	34	22	25	110	175	2.48825	2.96202	3.85633	3.7989	4.3148	3.99511	4.87019	4.3751	1.67968	1.68786	1.54892	1.24951	1.27303	4.42251	4.57864	2.28544	9.27258e-07
llmg_0098	rpmG	50S ribosomal protein L33	7612	5261	5362	5194	1213	5254	442	323	4354	8315	8371	5233	5198	226	301	9.30487	9.05511	8.73249	8.90086	7.45799	8.65629	6.42235	5.58313	9.42156	9.52413	9.38461	9.00937	8.84114	5.45399	5.35568	-0.63716	0.447111
llmg_0099	rpmF	50S ribosomal protein L32	26994	19413	21485	20004	4738	21644	1766	1252	15241	29206	35434	23666	20264	1180	1283	11.1308	10.9383	10.7344	10.8458	9.42239	10.6982	8.41804	7.53302	11.2288	11.3363	11.4659	11.186	10.8035	7.83273	7.44164	-0.611459	0.521662
llmg_0100	cadA	cation-transporting ATPase	898	820	943	731	3103	893	3517	4470	351	426	569	353	383	5036	7320	6.225	6.37657	6.22841	6.07586	8.81201	6.1033	9.41146	9.36787	5.79384	5.24501	5.51197	5.12766	5.08696	9.92519	9.95251	0.772297	0.45859
llmg_0102	parA	chromosome partitioning protein parA	451	330	450	370	377	485	302	445	197	530	488	456	500	277	389	5.23545	5.06887	5.16554	5.09793	5.7759	5.22636	5.87451	6.04365	4.96486	5.55857	5.29153	5.49504	5.46944	5.74627	5.724	-0.300263	0.65224
llmg_0103	cshA	recombination factor protein RarA	926	711	1048	828	411	1108	306	395	502	1072	1030	1061	1121	283	399	6.26917	6.17136	6.38031	6.25509	5.90001	6.41366	5.89342	5.87229	6.30839	6.57152	6.36511	6.70949	6.63039	5.77706	5.76047	-0.153115	0.832782
llmg_0104	llmg_0104	acetyltransferase	243	240	414	308	129	432	53	65	123	306	416	366	393	35	56	4.35021	4.61285	5.04598	4.83513	4.23939	5.06041	3.38831	3.29521	4.2912	4.77085	5.06258	5.17952	5.12392	2.80067	2.96173	0.0204753	0.9829
llmg_0105	llmg_0105	hypothetical protein	238	145	182	187	87	233	59	120	134	365	375	242	237	70	99	4.32053	3.89404	3.87204	4.12216	3.67891	4.17751	3.54006	4.16538	4.4135	5.0234	4.91389	4.587	4.40004	3.77856	3.76658	-0.976654	0.0628003
llmg_0106	llmg_0106	ABC transporter ATP-binding protein	1438	1110	1341	1177	783	1545	550	815	858	2181	2066	1580	1894	584	849	6.90274	6.81248	6.73518	6.76131	6.82745	6.89229	6.73704	6.91454	7.08008	7.59457	7.36744	7.28303	7.38578	6.81935	6.84686	-0.7382	0.155848
llmg_0107	llmg_0107	hypothetical protein	476	362	349	313	271	415	188	385	237	580	628	485	588	146	308	5.31286	5.20159	4.8013	4.85819	5.30181	5.00286	5.19385	5.83543	5.2299	5.68807	5.65367	5.58359	5.70229	4.82745	5.38868	-0.845505	0.102404
llmg_0108	llmg_0108	S-adenosylmethionine-dependent methyltransferase	663	495	569	501	519	632	386	647	314	754	716	723	734	456	710	5.78874	5.65079	5.50226	5.53288	6.23554	5.6064	6.22742	6.58217	5.63378	6.06521	5.84212	6.1575	6.02109	6.46318	6.58943	-0.44187	0.472082
llmg_0109	llmg_0109	hypothetical protein	382	365	352	394	347	431	304	568	188	479	428	411	453	311	604	4.99736	5.21343	4.81356	5.18806	5.65675	5.05709	5.884	6.39474	4.89787	5.41329	5.10336	5.34589	5.32774	5.91267	6.35672	-0.255441	0.736394
llmg_0110	prmA	50S ribosomal protein L11 methyltransferase	1027	1050	924	890	883	1213	730	1069	581	1224	995	1133	1126	703	1312	6.41813	6.73246	6.19913	6.35898	7.00055	6.54397	7.1448	7.30533	6.51872	6.76242	6.31536	6.80403	6.6368	7.08645	7.47385	-0.27545	0.70318
llmg_0111	llmg_0111	16S ribosomal RNA methyltransferase RsmE	661	602	697	622	647	891	419	808	293	827	659	567	777	459	891	5.7844	5.93205	5.79375	5.8437	6.55277	6.10007	6.34545	6.90212	5.53436	6.19813	5.7229	5.80803	6.10296	6.47261	6.91639	-0.161375	0.8366
llmg_0112	llmg_0112	xylanase/chitin deacetylase	970	845	1149	850	1192	1421	986	1560	468	1074	884	965	1122	1100	1873	6.33596	6.41979	6.51273	6.29282	7.43282	6.77182	7.57793	7.85001	6.20749	6.57421	6.14519	6.57296	6.63168	7.73154	7.98692	0.0317474	0.969449
llmg_0113	relA	GTP pyrophosphokinase	7495	6234	7846	7341	1890	8728	932	1326	3373	6702	8107	6188	7053	714	1192	9.28253	9.29984	9.28144	9.39981	8.09717	9.38822	7.49676	7.61577	9.05338	9.21311	9.33839	9.25112	9.28125	7.10881	7.33564	0.0647405	0.950634
llmg_0114	llmg_0114	glycosyl transferase family protein	377	269	534	417	259	528	277	352	197	280	439	379	415	290	364	4.97848	4.77608	5.41111	5.26945	5.23683	5.34825	5.75031	5.70665	4.96486	4.64378	5.13974	5.22959	5.20203	5.81218	5.62857	0.431043	0.475289
llmg_0115	dtd	D-tyrosyl-tRNA(Tyr) deacylase	157	158	253	250	93	334	88	121	62	138	196	113	130	77	156	3.72821	4.01621	4.34137	4.53661	3.77358	4.69191	4.10815	4.17722	3.31817	3.63556	3.98709	3.50277	3.54553	3.91403	4.41439	0.626291	0.351093
llmg_0116	llmg_0116	hypothetical protein	533	419	645	627	250	794	220	329	206	399	494	339	395	182	331	5.47521	5.41142	5.68233	5.85521	5.18609	5.93433	5.4194	5.60957	5.02888	5.15109	5.30907	5.06963	5.1312	5.14329	5.49207	0.541179	0.378997
llmg_0117	llmg_0117	hypothetical protein	341	288	457	422	206	513	184	224	123	312	349	192	219	216	262	4.83471	4.8738	5.18768	5.28655	4.9086	5.30689	5.163	5.05791	4.2912	4.79865	4.81098	4.25641	4.28727	5.38902	5.1566	0.435619	0.45859
llmg_0118	ctrA	amino-acid transporter	13093	13982	46222	35907	5548	28345	2241	2918	4118	5970	5473	6130	7400	1881	2675	10.0871	10.4649	11.8396	11.6897	9.65002	11.0873	8.76151	8.75282	9.34118	9.04631	8.77178	9.23754	9.35051	8.50494	8.50074	2.85153	2.41752e-06
llmg_0119	llmg_0119	acyltransferase	1541	1328	1201	1107	280	1743	88	111	801	1186	1516	1244	1241	85	85	7.00237	7.07072	6.57644	6.67303	5.34869	7.06597	4.10815	4.05429	6.98107	6.71701	6.92154	6.93862	6.77681	4.05473	3.55031	-0.197807	0.8335
llmg_0120	rmaD	MarR family transcriptional regulator	287	214	195	157	87	323	19	25	113	254	227	164	196	15	25	4.58801	4.44895	3.97019	3.87323	3.67891	4.644	1.95965	1.9657	4.17025	4.50444	4.19629	4.03173	4.12903	1.63564	1.8461	-0.440268	0.544551
llmg_0121	llmg_0121	hypothetical protein	44	49	85	76	34	92	29	45	15	46	57	32	43	28	40	1.9511	2.36858	2.79728	2.84861	2.36017	2.86256	2.54234	2.77848	1.36387	2.09899	2.25155	1.74931	2.00147	2.48967	2.49192	0.668165	0.303685
llmg_0122	tnp904	transposase for insertion sequence element IS904A	245	197	296	205	125	216	79	112	76	129	141	142	182	103	131	4.36192	4.33074	4.56564	4.2532	4.19447	4.06954	3.95452	4.06707	3.60624	3.53998	3.51943	3.82682	4.02346	4.32862	4.16515	0.900633	0.0660085
llmg_0124	secA	preprotein translocase subunit SecA	21060	19075	24549	19978	9805	26511	3696	5267	12183	19343	23072	21233	23241	3770	4628	10.7727	10.913	10.9267	10.8439	10.4714	10.9908	9.48306	9.60451	10.9057	10.7419	10.847	11.0295	11.0013	9.50758	9.29124	0.0905099	0.932884
llmg_0125	aroF	phospho-2-dehydro-3-deoxyheptonate aldolase	6267	5218	6957	4747	1368	4402	196	297	2946	5120	6601	4343	5047	145	187	9.02448	9.04327	9.10801	8.77109	7.63128	8.40117	5.25363	5.46262	8.85819	8.82482	9.04201	8.74055	8.79863	4.81761	4.6735	0.0118868	0.990761
llmg_0126	ptsH	phosphocarrier protein HPr	31679	24193	28822	24414	14083	29422	10506	7713	24216	32271	36330	38423	37653	9078	11592	11.3617	11.2558	11.1582	11.1332	10.9937	11.1411	10.99	10.1547	11.8967	11.4803	11.5019	11.8851	11.6973	10.7751	10.6156	-0.345433	0.724557
llmg_0127	ptsI	phosphoenolpyruvate-protein phosphotransferase	66462	64509	74068	62218	31496	91588	17095	17307	46672	77873	84425	89169	91534	16146	23209	12.4306	12.6707	12.5198	12.4827	12.1548	12.7792	11.6923	11.3205	12.8433	12.7511	12.7184	13.0996	12.9788	11.6058	11.6171	-0.233467	0.82943
llmg_0128	llmg_0128	hypothetical protein	418	342	256	313	173	291	114	89	386	688	737	515	501	63	100	5.12647	5.12008	4.3582	4.85819	4.65867	4.49483	4.47756	3.74015	5.93046	5.93349	5.88367	5.66981	5.47231	3.62903	3.78085	-1.28696	0.00467888
llmg_0129	llmg_0129	hypothetical protein	79	42	225	157	237	109	273	367	36	95	70	38	62	247	342	2.75998	2.15603	4.17403	3.87323	5.10951	3.10061	5.72941	5.76661	2.55588	3.10798	2.53596	1.98281	2.5058	5.58158	5.53902	1.20591	0.115839
llmg_0130	llmg_0130	hypothetical protein	345	209	205	167	86	130	50	76	234	293	497	295	287	38	86	4.85141	4.41517	4.04138	3.96107	3.6625	3.34902	3.30599	3.51625	5.21163	4.70872	5.31775	4.87042	4.67367	2.91584	3.56688	-1.05303	0.0462444
llmg_0131	llmg_0131	hypothetical protein	1525	1188	1152	1041	1254	1501	1398	1625	869	1527	2378	1459	1627	1378	2053	6.98734	6.91027	6.51648	6.58454	7.50589	6.85069	8.08116	7.90885	7.09843	7.08096	7.57011	7.16825	7.16686	8.05632	8.11919	-0.79669	0.167956
llmg_0132	sugE	small multidrug resistance protein	55	59	35	26	12	86	2	7	21	22	32	16	26	2	0	2.25712	2.62644	1.57869	1.38054	0.962934	2.76819	-0.739141	0.317656	1.81495	1.1107	1.46798	0.83752	1.32474	-0.741767	-2.23808	0.196954	0.877104
llmg_0133	blt	multidrug resistance protein	1702	1298	971	810	546	1486	190	206	1019	1156	1450	1105	1253	130	206	7.14551	7.03781	6.27051	6.22347	6.30851	6.83622	5.20903	4.93786	7.32783	6.68013	6.85744	6.768	6.79067	4.66132	4.812	-0.525511	0.35916
llmg_0134	llmg_0134	bactoprenol glucosyl transferase	41	35	24	6	20	36	9	15	7	10	30	14	9	16	21	1.85499	1.90665	1.08054	-0.388549	1.63574	1.57289	0.966461	1.28001	0.394112	0.133841	1.38222	0.669117	0.0081497	1.72259	1.61067	-0.402047	0.728611
llmg_0135	llmg_0135	hypothetical protein	24	43	29	53	23	51	12	18	17	20	27	20	29	16	30	1.14107	2.18838	1.32841	2.34691	1.82448	2.04484	1.34183	1.5219	1.5304	0.987287	1.24319	1.12481	1.46959	1.72259	2.09489	0.855055	0.323269
llmg_0136	llmg_0136	sensor protein kinase	40	36	34	39	10	41	13	19	22	91	100	81	72	9	18	1.82148	1.94502	1.53988	1.92581	0.730939	1.74793	1.448	1.59429	1.8781	3.04748	3.03463	3.03306	2.71403	0.962837	1.40487	-1.35268	0.0173965
llmg_0137	llmg_0137	permease	74	59	52	84	21	110	6	8	64	162	239	169	153	26	22	2.6687	2.62644	2.11598	2.98895	1.70144	3.11346	0.4577	0.479299	3.36302	3.86323	4.26977	4.0745	3.77661	2.38694	1.67323	-1.49834	0.0249259
llmg_0138	argG	argininosuccinate synthase	3908	5703	2694	2808	923	7812	170	182	2291	4458	5751	2965	3452	197	287	8.34349	9.17144	7.74018	8.0141	7.06436	9.22831	5.04953	4.76047	8.49559	8.62517	8.84323	8.19022	8.25096	5.25689	5.28734	-0.855262	0.35916
llmg_0139	argH	argininosuccinate lyase	4187	5586	3160	3438	886	6984	232	336	2154	4943	5857	2276	2710	207	395	8.44291	9.14155	7.97014	8.30591	7.00543	9.06673	5.49566	5.63981	8.40669	8.77409	8.86957	7.80901	7.90209	5.32794	5.74599	-0.675252	0.484354
llmg_0140	pmrB	multidrug resistance efflux pump	2136	1777	1176	904	968	2183	1636	2315	1628	2069	2797	1460	2307	1340	2565	7.47275	7.49034	6.54616	6.38144	7.13293	7.39025	8.3078	8.41904	8.00306	7.5186	7.804	7.16924	7.67004	8.01601	8.4402	-1.20399	0.0206446
llmg_0141	llmg_0141	transcriptional regulator	622	726	396	449	91	786	92	118	479	836	959	475	615	67	128	5.69701	6.2014	4.98227	5.37555	3.74271	5.91977	4.17151	4.14143	6.24092	6.2137	6.26234	5.55367	5.7668	3.71636	4.13212	-1.05032	0.17615
llmg_0142	rnpA	ribonuclease P	2358	2382	2239	1896	489	3855	317	236	1404	2107	2804	2451	2672	309	352	7.61524	7.91264	7.47357	7.44809	6.14989	8.20987	5.94419	5.13274	7.78969	7.54483	7.8076	7.91578	7.88174	5.9034	5.58041	-0.221555	0.841098
llmg_0143	llmg_0143	preprotein translocase subunit	2918	3106	3140	2498	778	5492	384	407	1733	3165	3937	3196	3746	356	514	7.92236	8.29522	7.96099	7.84548	6.81822	8.72017	6.21995	5.91531	8.09316	8.1313	8.29682	8.29838	8.36879	6.10699	6.12459	-0.312271	0.756932
llmg_0144	llmg_0144	hypothetical protein	12872	11572	9706	9676	4845	15528	2136	2224	7351	9392	11367	10710	12277	1868	2547	10.0626	10.192	9.58827	9.79813	9.4546	10.2192	8.69232	8.36122	10.177	9.6998	9.82587	10.0423	10.0807	8.49494	8.43005	-0.0672248	0.94724
llmg_0145	rpmH	50S ribosomal protein L34	16304	14729	12251	12613	4817	12366	1408	1484	14307	15175	19551	18625	15455	1323	1132	10.4035	10.54	9.92414	10.1805	9.44624	9.89074	8.09143	7.77802	11.1376	10.3919	10.6081	10.8405	10.4127	7.99761	7.26123	-0.446121	0.615683
llmg_0146	llmg_0146	aryl-alcohol dehydrogenase	1349	1135	1842	1390	1620	1765	628	744	788	1048	1357	1252	1122	567	647	6.81073	6.84455	7.19236	7.00085	7.87497	7.08403	6.92801	6.78329	6.9575	6.53893	6.76199	6.94786	6.63168	6.77681	6.45569	0.445764	0.514797
llmg_0147	llmg_0147	lambda repressor-like. DNA-binding	30	52	41	61	23	87	0	5	17	34	31	24	18	2	4	1.435	2.45089	1.7919	2.54182	1.82448	2.78436	-2.23808	-0.0728173	1.5304	1.68786	1.42573	1.36428	0.847485	-0.741767	-0.408709	0.686963	0.475289
llmg_0148	llmg_0148	hypothetical protein	28	48	64	84	34	73	15	26	26	36	45	24	24	23	10	1.34352	2.34007	2.40225	2.98895	2.36017	2.53972	1.63943	2.01927	2.10626	1.76504	1.92753	1.36428	1.2194	2.21767	0.64643	0.910905	0.264371
llmg_0149	llmg_0149	hypothetical protein	30	28	53	34	6	74	1	6	7	13	16	16	11	2	10	1.435	1.60497	2.14213	1.73966	0.111858	2.55864	-1.30211	0.13559	0.394112	0.446557	0.57449	0.83752	0.241281	-0.741767	0.64643	1.58439	0.0995062
llmg_0150	llmg_0150	hypothetical protein	5488	4225	5806	5491	7583	5189	5694	7457	3453	5233	6748	5551	6062	6056	7186	8.83307	8.73886	8.8472	8.98105	10.1007	8.63833	10.1064	10.106	9.08718	8.8563	9.07378	9.09445	9.06288	10.1912	9.92586	-0.053491	0.96319
llmg_0151	llmg_0151	Holliday junction resolvase-like protein	7149	6029	7527	6995	10615	7336	8415	10802	4241	5454	9699	7171	7587	9217	10644	9.21437	9.25161	9.22158	9.33018	10.5859	9.13765	10.6698	10.6406	9.38363	8.91595	9.59698	9.46375	9.38651	10.7971	10.4925	-0.019412	0.987617
llmg_0152	llmg_0152	hypothetical protein	4065	2960	3261	3329	5194	3558	4573	6411	2252	3684	5096	3246	3332	4893	6471	8.40027	8.22581	8.01549	8.25946	9.55492	8.0943	9.79015	9.88801	8.47084	8.35021	8.66887	8.32076	8.19995	9.88364	9.7747	-0.375966	0.698302
llmg_0153	llmg_0153	hypothetical protein	42	31	44	70	24	61	24	48	21	49	63	29	44	23	37	1.88775	1.74205	1.88774	2.7336	1.88228	2.29095	2.28021	2.8688	1.81495	2.18576	2.38981	1.61667	2.0329	2.21767	2.38384	0.0763405	0.938098
llmg_0154	cbr	carbonyl reductase	89	216	833	1102	167	380	21	47	50	38	56	39	59	34	52	2.92685	4.46224	6.05001	6.66651	4.60818	4.87663	2.09653	2.83931	3.01517	1.8383	2.22716	2.0183	2.43699	2.76014	2.85783	4.41078	1.41603e-13
llmg_0155	llmg_0155	hypothetical protein	56	78	346	506	98	145	11	26	19	16	32	12	29	14	17	2.28197	3.01709	4.78894	5.54714	3.84799	3.50346	1.22723	2.01927	1.67968	0.703417	1.46798	0.478427	1.46959	1.54312	1.32919	4.20339	1.31406e-12
llmg_0156	dltE	oxidoreductase dltE	74	235	518	701	179	328	29	50	23	45	60	32	41	21	35	2.6687	4.58274	5.36745	6.0156	4.70745	4.66598	2.54234	2.92601	1.93861	2.06886	2.32233	1.74931	1.93648	2.09267	2.30702	3.58344	9.69195e-09
llmg_0157	tetR	transcriptional regulator	339	545	370	518	346	570	167	209	146	268	412	169	208	184	207	4.82629	5.78906	4.88498	5.5808	5.65261	5.45812	5.02401	4.95858	4.53605	4.58114	5.04873	4.0745	4.21375	5.15896	4.81894	0.442027	0.550161
llmg_0158	glgB	GlgB protein	416	341	718	516	2530	663	2192	3475	190	277	339	298	289	2814	4795	5.11959	5.11588	5.83641	5.57525	8.51764	5.67519	8.72963	9.00474	4.91303	4.62838	4.76936	4.88491	4.68361	9.08578	9.34236	1.01675	0.300493
llmg_0159	llmg_0159	hypothetical protein	273	211	352	336	145	226	129	135	110	209	308	131	214	81	80	4.51651	4.42878	4.81356	4.95977	4.40629	4.13403	4.6543	4.33341	4.13189	4.22601	4.63214	3.7123	4.25431	3.98609	3.46448	0.447812	0.501434
llmg_0160	llmg_0160	oxygen-insensitive NAD(P)H nitroreductase	68	60	101	126	19	83	1	2	31	36	68	15	45	0	1	2.55094	2.64987	3.03911	3.56102	1.56691	2.71859	-1.30211	-0.97854	2.34851	1.76504	2.49569	0.755774	2.06366	-2.23808	-1.52574	1.17922	0.14033
llmg_0161	llmg_0161	HTH-type transcriptional regulator	208	134	201	282	33	203	10	10	74	229	282	126	147	8	7	4.12836	3.7819	4.01333	4.70888	2.31891	3.98116	1.10273	0.756674	3.56845	4.35643	4.50604	3.65709	3.71981	0.812392	0.213246	-0.031958	0.977417
llmg_0162	llmg_0162	hypothetical protein	1218	1036	1751	1817	350	1839	187	261	321	600	819	398	588	120	243	6.66365	6.71313	7.11938	7.38676	5.66912	7.1432	5.1862	5.27716	5.66545	5.73678	6.03535	5.29977	5.70229	4.54685	5.04866	1.36824	0.0182133
llmg_0163	epsR	transcriptional regulator	159	126	213	262	54	276	31	48	39	95	77	39	74	12	35	3.74618	3.6945	4.09592	4.60365	3.00537	4.41922	2.63516	2.8688	2.66735	3.10798	2.66867	2.0183	2.7523	1.33811	2.30702	1.49233	0.0276337
llmg_0164	tgt	queuine tRNA-ribosyltransferase	2770	2170	3260	2794	837	5600	693	528	2188	3934	4063	4696	4675	458	645	7.84733	7.77828	8.01505	8.0069	6.92349	8.74825	7.06987	6.28966	8.42927	8.44488	8.34224	8.85324	8.68823	6.46947	6.45123	-0.383742	0.708638
llmg_0165	llmg_0165	hypothetical protein	1798	1649	2448	2430	3570	2469	5676	9797	771	1363	2289	742	903	4861	8335	7.22455	7.38262	7.60217	7.8057	9.01419	7.56765	10.1018	10.4997	6.92609	6.91732	7.51514	6.19481	6.31915	9.87418	10.1398	0.460961	0.631675
llmg_0167	llmg_0167	hypothetical protein	796	544	1293	1189	688	516	609	676	429	814	966	512	781	591	658	6.05157	5.78642	6.6827	6.77592	6.64122	5.31525	6.88377	6.64529	6.08234	6.17534	6.2728	5.66141	6.11035	6.83651	6.47995	0.506228	0.494058
llmg_0168	llmg_0168	deoxyribonuclease	1071	868	1405	1123	1087	1534	986	1255	564	1263	1354	1124	1218	1295	1580	6.47851	6.45844	6.80231	6.69369	7.29996	6.882	7.57793	7.53647	6.47598	6.80759	6.7588	6.79255	6.74988	7.96677	7.74171	-0.0343694	0.967936
llmg_0169	llmg_0169	hypothetical protein	10	38	175	208	747	478	838	1730	9	11	14	33	26	537	834	0.0601677	2.01884	3.8163	4.27393	6.75967	5.2055	7.34357	7.9991	0.70402	0.245782	0.410888	1.79095	1.32474	6.69854	6.82119	3.96078	3.61026e-08
llmg_0170	llmg_0170	hypothetical protein	5458	4057	4742	4025	1633	5911	1580	1771	3572	6144	7635	7648	8203	1261	1561	8.82516	8.68035	8.5553	8.53319	7.88649	8.82619	8.25759	8.03287	9.13604	9.08774	9.25188	9.55663	9.49909	7.92842	7.72428	-0.628129	0.411775
llmg_0171	aspC	aminotransferase	6570	4691	4797	4127	4316	5674	4008	4990	4605	7540	8344	9303	10219	3371	4998	9.09257	8.88973	8.57193	8.56928	9.28785	8.76718	9.59994	9.52659	9.50239	9.38302	9.37995	9.83917	9.81604	9.34625	9.40216	-0.811206	0.232568
llmg_0172	codY	transcriptional repressor CodY	18852	13200	18556	15781	14386	15217	16041	15674	10569	16621	22272	17474	18149	16066	19671	10.613	10.3819	10.523	10.5037	11.0244	10.19	11.6005	11.1776	10.7007	10.5231	10.7961	10.7485	10.6445	11.5986	11.3785	-0.152687	0.884073
llmg_0173	llmg_0173	hypothetical protein	80	54	51	30	79	47	113	162	29	51	83	48	57	116	182	2.77756	2.50327	2.08935	1.57125	3.54216	1.93329	4.46497	4.59392	2.25643	2.24083	2.77344	2.30363	2.38921	4.49839	4.63473	-0.707031	0.410413
llmg_0174	gatC	aspartyl/glutamyl-tRNA amidotransferase subunit C	982	853	1174	994	973	992	1300	1559	695	1033	1237	1141	1217	1265	1900	6.35365	6.43335	6.54371	6.51804	7.14035	6.25453	7.97639	7.84908	6.77665	6.51818	6.62869	6.81416	6.74869	7.93299	8.00755	-0.0436806	0.959824
llmg_0175	gatA	aspartyl/glutamyl-tRNA amidotransferase subunit A	5772	4256	6312	5225	5784	5806	6270	8493	3801	6042	6774	6649	7040	6540	10196	8.90582	8.7494	8.9677	8.90944	9.7101	8.80034	10.2454	10.2937	9.22566	9.0636	9.07932	9.35475	9.27859	10.3021	10.4305	-0.132662	0.891889
llmg_0176	gatB	aspartyl/glutamyl-tRNA amidotransferase subunit B	8591	6911	8462	6976	7152	7576	7080	10584	5537	8769	8748	7944	9220	6929	11451	9.47937	9.44853	9.39045	9.32625	10.0163	9.18407	10.4206	10.6111	9.76822	9.60081	9.44814	9.6114	9.66766	10.3855	10.598	-0.167823	0.865015
llmg_0177	llmg_0177	amidase	2519	1855	3137	2373	1199	1794	1503	1509	1004	1411	1745	1064	1458	1834	2861	7.71043	7.55224	7.95961	7.77149	7.44126	7.10751	8.18556	7.8021	7.30646	6.96717	7.12417	6.71356	7.00889	8.46846	8.59767	0.821752	0.142904
llmg_0178	dinF	damage-inducible protein DinF	814	646	1414	910	1122	1066	645	593	625	815	1009	1116	1242	740	837	6.08373	6.03348	6.8115	6.39096	7.34562	6.35805	6.96648	6.45672	6.6238	6.17711	6.33547	6.78226	6.77797	7.16034	6.82636	0.359	0.63526
llmg_0180	cspE	cold shock-like protein cspE	3260	2287	2338	3314	897	2383	653	697	1026	3227	3269	2645	3393	658	555	8.08211	7.85397	7.53592	8.25295	7.0232	7.51656	6.98424	6.68933	7.33769	8.15926	8.02877	8.02558	8.2261	6.99116	6.23499	-0.157184	0.861003
llmg_0181	llmg_0181	5-formyltetrahydrofolate cyclo-ligase	219	285	208	228	70	289	15	58	94	171	234	177	196	28	48	4.20183	4.8588	4.06208	4.40499	3.37103	4.48497	1.63943	3.13458	3.90809	3.94013	4.23961	4.14041	4.12903	2.48967	2.74586	0.146766	0.88547
llmg_0182	llmg_0182	rhomboid-related protein 1	485	494	512	474	187	623	71	117	251	433	552	419	507	77	83	5.33974	5.64789	5.35072	5.45333	4.77003	5.5858	3.80271	4.1293	5.31225	5.2684	5.46841	5.37356	5.4894	3.91403	3.51659	0.0309226	0.969449
llmg_0183	llmg_0183	hypothetical protein	367	285	555	318	329	384	147	191	168	285	319	340	348	132	157	4.93996	4.8588	5.46649	4.88089	5.58024	4.89163	4.84126	4.82957	4.73682	4.66911	4.68234	5.07386	4.94961	4.68316	4.42352	0.531738	0.3957
llmg_0184	llmg_0184	lactoylglutathione lyase	356	331	515	348	291	418	188	192	191	299	378	333	343	148	201	4.89637	5.07321	5.35911	5.01006	5.404	5.01319	5.19385	4.83705	4.92055	4.73773	4.92531	5.04404	4.92887	4.84693	4.77683	0.363089	0.574188
llmg_0185	llmg_0185	acetyltransferase	142	96	471	160	1106	151	846	1063	142	204	209	214	156	1109	1482	3.58577	3.30955	5.23096	3.90015	7.32493	3.56088	7.35726	7.29722	4.49635	4.19148	4.07854	4.41127	3.8042	7.74329	7.64943	0.583906	0.677287
llmg_0187	celB	cellobiose-specific PTS system IIC component	43	38	47	27	58	42	35	31	26	24	28	26	42	47	58	1.91977	2.01884	1.97761	1.43063	3.10583	1.78052	2.80461	2.26081	2.10626	1.22438	1.29104	1.47059	1.96934	3.21473	3.011	0.512259	0.599626
llmg_0188	llmg_0188	hypothetical protein	80	44	73	85	20	80	9	15	61	60	137	80	71	15	6	2.77756	2.22002	2.58493	3.00557	1.63574	2.66722	0.966461	1.28001	3.29522	2.46556	3.47869	3.01561	2.69451	1.63564	0.0341614	-0.259235	0.81434
llmg_0189	llmg_0189	hypothetical protein	79	59	79	102	22	92	16	10	58	81	160	91	80	14	11	2.75998	2.62644	2.69501	3.26225	1.76427	2.86256	1.72639	0.756674	3.22407	2.8841	3.69864	3.19689	2.86137	1.54312	0.766063	-0.353269	0.72073
llmg_0190	bglS	Beta-glucosidase A	619	377	759	462	4167	533	5459	6582	397	559	581	532	510	7278	10979	5.69006	5.25983	5.91624	5.41652	9.23719	5.36177	10.0456	9.92597	5.97086	5.63509	5.54194	5.71647	5.49787	10.4564	10.5372	0.0991889	0.950634
llmg_0191	dut	deoxyuridine 5'-triphosphate nucleotidohydrolase	519	419	516	523	238	545	202	245	381	862	1112	603	562	210	283	5.437	5.41142	5.36189	5.5946	5.11555	5.39373	5.29689	5.18641	5.91172	6.25776	6.47535	5.89652	5.63732	5.34859	5.2672	-0.891105	0.0592383
llmg_0192	llmg_0192	5'-nucleotidase	2464	2627	2568	2168	3959	3291	2832	4450	1387	2357	3019	2232	2441	4774	6743	7.67861	8.05376	7.67114	7.64127	9.16334	7.98185	9.09904	9.3614	7.77214	7.70642	7.91409	7.78087	7.75141	9.84813	9.83409	-0.157865	0.875851
llmg_0193	llmg_0193	hypothetical protein	959	886	983	802	1428	1355	905	1656	496	956	964	729	1014	1095	1899	6.31955	6.48798	6.28818	6.20919	7.69314	6.70334	7.4544	7.93609	6.29109	6.40669	6.26982	6.16939	6.48599	7.72498	8.00679	-0.0907882	0.918966
llmg_0194	llmg_0194	ribosomal RNA large subunit methyltransferase N	3317	2825	3408	2785	5576	4628	3625	6474	1824	3347	3806	3358	4060	4536	7460	8.1071	8.15851	8.07905	8.00225	9.65728	8.47336	9.45508	9.90211	8.16694	8.2119	8.24803	8.36967	8.48485	9.77437	9.97984	-0.189045	0.850648
llmg_0195	llmg_0195	NADH dehydrogenase	3396	3043	3485	3118	1114	4945	1305	1391	1717	4062	5935	4070	4324	1472	2077	8.14103	8.26568	8.11126	8.16506	7.33531	8.56889	7.98192	7.68474	8.07979	8.49104	8.88864	8.64693	8.57569	8.15145	8.13595	-0.565443	0.478471
llmg_0196	llmg_0196	prenyl transferase	4818	4165	3767	3868	2001	3893	716	1065	1852	3397	4246	2080	2853	1235	1684	8.64531	8.71824	8.22343	8.47582	8.17945	8.22402	7.1169	7.29993	8.1889	8.23328	8.40576	7.67922	7.97621	7.89839	7.83359	0.0330186	0.96949
llmg_0197	menA	1.4-dihydroxy-2-naphthoate octaprenyltransferase	948	646	508	505	286	607	69	117	337	376	474	278	365	116	133	6.30295	6.03348	5.33947	5.5443	5.37912	5.54843	3.76212	4.1293	5.73534	5.06596	5.24977	4.78543	5.01796	4.49839	4.18675	0.285672	0.669788
llmg_0198	llmg_0198	hypothetical protein	97	96	114	125	104	131	134	233	67	131	190	145	128	183	232	3.04771	3.30955	3.20954	3.54973	3.93249	3.35985	4.70871	5.11439	3.42778	3.56177	3.94284	3.85653	3.52357	5.15115	4.98226	-0.384048	0.600845
llmg_0199	feoB	ferrous iron transport protein B	3071	2430	4029	2967	6529	3802	7736	9756	2452	4090	4257	5379	5381	8446	13182	7.99602	7.94139	8.32037	8.0935	9.88486	8.18992	10.5485	10.4936	8.59352	8.50095	8.40949	9.04906	8.89104	10.6711	10.801	-0.244673	0.823189
llmg_0200	feoA	ferrous iron transport protein A	517	397	752	617	294	605	320	341	373	875	791	1014	880	301	353	5.43145	5.33401	5.90292	5.8321	5.41872	5.54369	5.95774	5.66103	5.88121	6.2793	5.98533	6.64426	6.28203	5.86569	5.58449	-0.272447	0.687608
llmg_0201	msrB	methionine sulfoxide reductase B	1319	855	1943	1251	551	708	193	140	635	951	1228	826	935	173	118	6.77835	6.43672	7.26926	6.84911	6.32162	5.76955	5.2315	4.38534	6.64665	6.39915	6.61818	6.34911	6.36926	5.07057	4.01624	0.56269	0.439303
llmg_0202	llmg_0202	kinase related to dihydroxyacetone kinase	19439	18066	18484	14937	7714	22382	5533	6055	9705	15155	17898	15693	17918	5217	8448	10.6572	10.8346	10.5174	10.4244	10.1254	10.7466	10.065	9.8056	10.5777	10.39	10.4807	10.5934	10.626	9.97612	10.1592	0.0356349	0.970801
llmg_0203	llmg_0203	hypothetical protein	3389	3349	2822	2589	1038	4138	616	662	1617	2486	3182	2221	2493	474	774	8.13806	8.40383	7.80708	7.89706	7.23351	8.31201	6.90023	6.61516	7.99329	7.78322	7.98989	7.77375	7.78179	6.5189	6.71368	-0.0375525	0.968635
llmg_0204	rpmB	50S ribosomal protein L28	7785	5176	3671	4823	1688	4187	1186	925	5015	7758	11160	7481	6962	878	529	9.33728	9.03162	8.18622	8.794	7.93424	8.32898	7.8441	7.09689	9.62541	9.42413	9.79936	9.52479	9.26252	7.4067	6.16597	-1.1025	0.1428
llmg_0205	llmg_0205	hypothetical protein	1517	1021	1656	1301	596	1496	462	528	921	1710	2150	1883	1948	466	603	6.97976	6.69214	7.03903	6.90555	6.43459	6.84588	6.48604	6.28966	7.18215	7.24402	7.42487	7.53582	7.42629	6.4944	6.35433	-0.363934	0.588657
llmg_0206	rmlA	glucose-1-phosphate thymidylyltransferase	6313	5752	7641	6609	2539	8485	1761	1996	4422	8215	8305	9447	10471	1903	2845	9.03502	9.18378	9.24326	9.24831	8.52276	9.34749	8.41396	8.20528	9.44391	9.50668	9.37319	9.86133	9.85118	8.52171	8.58958	-0.195746	0.8335
llmg_0207	rmlC	dTDP-4-keto-6-deoxyglucose-3.5-epimerase	3507	3311	3817	3345	1642	5105	1132	1463	2456	4992	4584	5190	5751	1193	1947	8.1874	8.38737	8.24244	8.26638	7.89441	8.6148	7.77693	7.75748	8.59587	8.78831	8.51619	8.99748	8.98693	7.84852	8.04277	-0.404411	0.610493
llmg_0208	llmg_0208	hypothetical protein	983	920	1102	993	544	1493	380	641	510	1490	1319	1439	1636	414	725	6.35512	6.54218	6.45262	6.51659	6.30323	6.84299	6.20489	6.56875	6.33114	7.04563	6.7211	7.14837	7.17481	6.32412	6.61953	-0.408238	0.526019
llmg_0209	rmlB	dTDP-glucose 4.6-dehydratase	10943	9558	11160	9843	6515	11988	5442	6151	7391	13103	12109	15003	17324	5322	9390	9.82839	9.91622	9.78961	9.82281	9.88176	9.84596	10.0411	9.82829	10.1848	10.1801	9.91707	10.5285	10.5774	10.0049	10.3117	-0.248308	0.781259
llmg_0210	rmlD	dTDP-4-dehydrorhamnose reductase	7996	7621	8850	7011	6214	9519	5065	6191	5461	9325	9270	11215	12498	5079	8856	9.37585	9.58957	9.45511	9.33347	9.81353	9.51334	9.93754	9.83764	9.74829	9.68948	9.53173	10.1088	10.1064	9.93746	10.2273	-0.217234	0.81434
llmg_0211	rgpA	rhamnosyltransferase RgpA	2038	1725	1464	1314	610	1937	214	293	1028	2043	1999	1763	1896	192	267	7.40507	7.44754	6.86154	6.91987	6.46801	7.21799	5.37971	5.44315	7.3405	7.50038	7.31994	7.44094	7.38731	5.22001	5.18371	-0.522701	0.402724
llmg_0212	rgpB	rhamnosyltransferase RgpB	2898	2574	2005	1581	736	2603	307	475	1503	2662	2753	2634	2807	248	425	7.91244	8.02438	7.31452	7.18632	6.73831	7.64382	5.89811	6.13748	7.88791	7.88181	7.78114	8.01958	7.95278	5.58739	5.8512	-0.581084	0.380679
llmg_0213	rgpC	capsule polysaccharide export inner-membrane protein RgpC	2065	1865	1474	1229	621	2203	308	535	1134	1983	2371	2240	2680	295	432	7.42404	7.55999	6.87135	6.82356	6.49373	7.40339	5.90279	6.30861	7.4819	7.45743	7.56586	7.78603	7.88604	5.83675	5.87469	-0.665929	0.305027
llmg_0214	rgpD	polysaccharide ABC transporter ATP-binding protein	2716	2379	2383	2252	1001	2969	483	897	1599	3143	3337	3197	3705	377	677	7.81895	7.91082	7.56339	7.69606	7.18122	7.83343	6.55003	7.05262	7.97715	8.12124	8.05845	8.29883	8.35293	6.18943	6.52092	-0.459355	0.515888
llmg_0215	llmg_0215	hypothetical protein	2230	2009	1945	1866	896	2552	421	827	1318	2407	2417	2528	2872	400	624	7.53481	7.66718	7.27075	7.42511	7.0216	7.6153	6.3523	6.93559	7.69859	7.73667	7.59355	7.96037	7.98578	6.27463	6.4036	-0.317264	0.670024
llmg_0216	rgpE	glycosyltransferase RgpE	1408	1374	1207	1244	511	1651	259	533	828	1718	1550	1542	1628	246	334	6.87237	7.11978	6.58361	6.84103	6.21319	6.98786	5.65378	6.30322	7.02882	7.25074	6.95349	7.24796	7.16775	5.57576	5.50503	-0.392394	0.585529
llmg_0217	rgpF	alpha-L-Rha alpha-1.3-L-rhamnosyltransferase	1802	1703	1523	1625	684	2050	383	752	1064	2503	2325	2046	2208	367	527	7.22775	7.42905	6.91844	7.22586	6.63282	7.29968	6.2162	6.79869	7.39009	7.79304	7.53763	7.65547	7.60683	6.15076	6.16052	-0.591431	0.371418
llmg_0218	llmg_0218	glycosyl transferase family protein	1131	1055	1058	1116	555	1262	436	686	695	1467	1776	1286	1338	537	844	6.55696	6.7393	6.39398	6.68469	6.33203	6.60098	6.40268	6.66643	6.77665	7.02322	7.14954	6.98645	6.88519	6.69854	6.83835	-0.542305	0.342956
llmg_0219	llmg_0219	hypothetical protein	221	174	221	218	80	243	44	75	191	374	320	246	226	35	83	4.2148	4.15364	4.14846	4.34095	3.55998	4.23744	3.12578	3.4975	4.92055	5.05832	4.68682	4.61045	4.33218	2.80067	3.51659	-0.642076	0.323075
llmg_0220	llmg_0220	glycosyl transferase family protein	652	578	560	481	255	637	144	287	375	1166	956	602	719	144	300	5.76469	5.87356	5.47937	5.47438	5.2145	5.61772	4.81174	5.41345	5.8889	6.69253	6.25783	5.89413	5.9914	4.8077	5.35091	-1.0177	0.0446183
llmg_0221	llmg_0221	glycosyl transferase family protein	869	704	582	687	313	792	191	398	465	1246	1278	938	956	184	361	6.17777	6.15713	5.5347	5.98659	5.50864	5.93071	5.21656	5.88316	6.19824	6.78807	6.67563	6.53211	6.40122	5.15896	5.61668	-0.957613	0.0607888
llmg_0222	wefC	hypothetical protein	1060	967	800	747	437	1085	219	491	611	1639	1582	1282	1466	250	420	6.46365	6.61391	5.99188	6.107	5.9882	6.38347	5.41286	6.18514	6.59119	7.18292	6.98292	6.98196	7.01677	5.59892	5.83419	-1.03806	0.0331508
llmg_0223	llmg_0223	hypothetical protein	1292	1070	1030	1001	687	1201	416	934	661	1877	1648	1448	1691	420	827	6.74857	6.75963	6.35538	6.52814	6.63912	6.52966	6.33511	7.11084	6.70443	7.37827	7.04179	7.15735	7.22244	6.34483	6.80905	-0.776867	0.16938
llmg_0224	glf1	Glf1 protein	2604	2186	2125	2048	1553	2118	1079	2179	1465	3495	3183	3345	3409	1093	2003	7.75826	7.78887	7.39827	7.55922	7.81409	7.34669	7.70782	8.33175	7.851	8.27428	7.99034	8.36408	8.23288	7.72234	8.08365	-0.658895	0.347398
llmg_0225	rfbX	O-antigen transporter	1114	1071	889	841	685	1125	419	1122	549	1646	1418	1489	1694	422	899	6.53516	6.76097	6.14358	6.2775	6.63493	6.43557	6.34545	7.37505	6.43718	7.18906	6.82531	7.19757	7.225	6.35166	6.92927	-0.808177	0.183417
llmg_0226	llmg_0226	surface protein	2577	2237	2418	2213	1653	2476	973	2247	1297	2975	2646	2895	3182	1013	1959	7.74323	7.82211	7.5844	7.67088	7.90403	7.57173	7.5588	8.37605	7.67544	8.04205	7.72401	8.15578	8.13354	7.6128	8.05163	-0.263709	0.755578
llmg_0227	llmg_0227	hypothetical protein	1354	1214	1113	1031	875	1414	442	1248	685	1505	1695	1524	1775	466	848	6.81606	6.94145	6.46691	6.57064	6.98744	6.76471	6.42235	7.52841	6.75578	7.06006	7.08229	7.23104	7.29229	6.4944	6.84516	-0.552561	0.410413
llmg_0228	llmg_0228	hypothetical protein	667	627	608	573	444	832	235	662	382	683	870	849	939	226	373	5.79738	5.99055	5.59747	5.72577	6.01105	6.00155	5.5141	6.61516	5.91549	5.92301	6.12223	6.38863	6.3754	5.45399	5.66365	-0.364502	0.61208
llmg_0229	llmg_0229	hypothetical protein	2768	1728	1977	1989	1709	2448	2290	2121	2160	4181	5497	5218	5240	2564	4116	7.84629	7.45005	7.29426	7.51709	7.95206	7.55534	8.7927	8.29285	8.4107	8.53267	8.77809	9.00523	8.85275	8.95161	9.12215	-1.25167	0.0281731
llmg_0230	guaB	inosine 5'-monophosphate dehydrogenase	9298	5000	7959	6359	2168	6322	2251	1893	5578	10838	14445	11450	11123	1853	2596	9.59343	8.98173	9.30207	9.1927	8.29501	8.92312	8.76793	8.1289	9.77887	9.90635	10.1715	10.1387	9.9383	8.48332	8.45752	-0.796793	0.300748
llmg_0231	llmg_0231	GTP-binding protein YqeH	3825	3251	3181	3140	1162	4765	490	649	1986	3618	4373	3595	3806	543	737	8.31254	8.36101	7.97969	8.1752	7.3961	8.51542	6.57074	6.58661	8.28961	8.32415	8.44825	8.468	8.3917	6.71454	6.64316	-0.307018	0.724557
llmg_0232	llmg_0232	hypothetical protein	925	747	843	846	276	1198	140	191	497	1006	1036	846	753	169	230	6.26761	6.24242	6.06717	6.28603	5.32804	6.52606	4.7714	4.82957	6.29399	6.48006	6.37347	6.38354	6.05784	5.03704	4.96986	-0.247727	0.752714
llmg_0233	hflX	GTP-binding protein HflX	3105	2776	3189	2756	1271	4879	645	1007	1507	2928	3004	2990	3484	740	1126	8.01189	8.13329	7.98331	7.98716	7.52529	8.54951	6.96648	7.21925	7.89174	8.0191	7.90691	8.20233	8.26426	7.16034	7.25357	0.0211706	0.984573
llmg_0235	llmg_0235	hypothetical protein	582	651	667	489	189	904	100	217	270	664	589	594	600	106	215	5.60152	6.04456	5.73052	5.49807	4.78526	6.12091	4.29045	5.01241	5.41698	5.88245	5.56158	5.8749	5.73132	4.3696	4.87324	-0.112062	0.908224
llmg_0236	nadD1	nicotinate-nucleotide adenylyltransferase	1814	1719	1801	1462	807	2417	572	754	772	1667	1482	1533	1840	544	944	7.23732	7.44252	7.15993	7.07359	6.87093	7.53698	6.79351	6.80251	6.92796	7.20733	6.88888	7.23953	7.34411	6.71719	6.99961	0.0607394	0.941706
llmg_0237	llmg_0237	hydrolase	1448	1437	1458	1251	685	2097	477	590	594	1270	1099	1272	1544	511	825	6.91272	7.18436	6.85563	6.84911	6.63493	7.33234	6.53203	6.44942	6.55057	6.81555	6.45842	6.97068	7.09144	6.62709	6.80556	0.204879	0.783238
llmg_0238	llmg_0238	hypothetical protein	1226	1165	1257	1102	530	1637	359	495	433	1026	938	915	1073	327	519	6.67307	6.88212	6.64205	6.66651	6.26571	6.9756	6.12311	6.19681	6.09569	6.50839	6.23049	6.49638	6.5674	5.9848	6.13851	0.278934	0.687608
llmg_0239	llmg_0239	hypothetical protein	1770	1594	1470	1441	540	2093	342	433	783	1563	1905	1531	1700	301	482	7.20194	7.33374	6.86743	7.05275	6.29261	7.32959	6.05334	6.00434	6.94833	7.11453	7.25055	7.23764	7.23009	5.86569	6.03215	-0.221504	0.776324
llmg_0240	llmg_0240	hypothetical protein	823	832	769	761	170	1071	46	53	329	724	711	582	743	65	38	6.09954	6.39748	5.93506	6.13371	4.63365	6.36478	3.18838	3.0078	5.70082	6.00683	5.83205	5.84556	6.03861	3.67335	2.42078	0.116051	0.915034
llmg_0241	llmg_0241	hypothetical protein	188	189	226	181	30	278	6	25	78	182	183	110	146	8	10	3.98437	4.27157	4.18036	4.07569	2.18752	4.42953	0.4577	1.9657	3.64307	4.02887	3.88945	3.46469	3.71012	0.812392	0.64643	0.170453	0.886604
llmg_0242	llmg_0242	hypothetical protein	2567	2066	3399	2694	1766	2462	2884	2624	1903	3253	4720	3325	3337	2844	3977	7.73763	7.7075	8.07524	7.95436	7.99935	7.56356	9.12528	8.59969	8.22807	8.17083	8.55835	8.35543	8.20211	9.10108	9.07261	-0.361756	0.65224
llmg_0244	ung	uracil-DNA glycosylase	997	732	1172	943	576	1273	611	535	504	897	1161	898	1009	638	878	6.37547	6.21324	6.54126	6.44223	6.38547	6.61347	6.88849	6.30861	6.31411	6.31503	6.53741	6.46939	6.47888	6.94671	6.89523	0.0621907	0.936723
llmg_0245	llmg_0245	zinc-binding dehydrogenase	624	627	478	394	303	317	398	301	74	109	121	114	120	388	538	5.70162	5.99055	5.25212	5.18806	5.46201	4.61718	6.27147	5.48183	3.56845	3.30175	3.30315	3.51524	3.43224	6.23081	6.19023	1.93972	3.41157e-05
llmg_0246	llmg_0246	hypothetical protein	166	197	146	78	57	118	74	99	15	18	40	22	23	64	144	3.80738	4.33074	3.55921	2.885	3.08136	3.21235	3.86153	3.89146	1.36387	0.852323	1.76762	1.24951	1.16369	3.65136	4.30011	1.95895	0.000473869
llmg_0247	llmg_0247	UDP-glucose 4-epimerase	248	208	172	154	73	121	64	81	37	38	48	22	37	78	124	4.3793	4.40832	3.79173	3.84581	3.43036	3.24775	3.65536	3.60653	2.594	1.8383	2.01561	1.24951	1.79699	3.93239	4.08688	1.94445	1.04499e-05
llmg_0248	llmg_0248	TetR family transcriptional regulator	283	175	104	172	66	126	61	58	93	125	218	121	134	56	84	4.56794	4.16181	3.08027	4.00306	3.28793	3.30489	3.58729	3.13458	3.89288	3.49538	4.13862	3.59967	3.58847	3.46219	3.53355	-0.246272	0.769571
llmg_0250	rmeC	MerR family transcriptional regulator	726	527	528	561	205	640	209	183	299	585	517	324	373	147	249	5.91922	5.7408	5.39489	5.69536	4.90163	5.62447	5.34578	4.76831	5.56347	5.7004	5.37438	5.00476	5.04903	4.83722	5.08363	0.0063018	0.995897
llmg_0251	rpsU	30S ribosomal protein S21	13892	7514	5890	6860	1709	6728	1323	795	8748	11336	13382	10517	9490	918	811	10.1726	9.56918	8.86792	9.30207	7.95206	9.01288	8.00167	6.87876	10.4279	9.97115	10.0613	10.0161	9.70929	7.47089	6.78092	-0.915908	0.293646
llmg_0252	llmg_0252	hypothetical protein	172	145	247	215	96	243	105	133	99	177	173	142	167	114	180	3.85784	3.89404	4.30711	4.32117	3.81868	4.23744	4.36009	4.31211	3.98183	3.98921	3.80957	3.82682	3.90105	4.47354	4.61893	0.417235	0.502763
llmg_0253	pgk	phosphoglycerate kinase	77617	60705	87216	76144	17447	77766	9561	10389	31447	65263	67809	63345	84189	7832	11722	12.6545	12.583	12.7556	12.7741	11.3027	12.5432	10.854	10.5843	12.2737	12.4962	12.4022	12.6064	12.8581	10.5622	10.6317	0.314865	0.770163
llmg_0254	hadL	cryptic haloacid dehalogenase 1	474	405	643	781	206	891	95	158	151	244	229	235	347	72	140	5.30682	5.36264	5.67787	6.17102	4.9086	6.10007	4.21727	4.55817	4.5842	4.44704	4.2088	4.54503	4.94548	3.81858	4.25991	1.62222	0.00175684
llmg_0255	dhaK	DhaKLM operon coactivator DhaQ	1020	889	1014	882	350	1247	268	311	590	780	902	866	995	222	275	6.40829	6.49285	6.33285	6.34599	5.66912	6.58376	5.70285	5.52876	6.54084	6.11397	6.17419	6.41716	6.45877	5.42835	5.22606	0.195516	0.789644
llmg_0257	dhaM	dihydroxyacetone kinase DhaM	24	24	24	63	32	45	53	47	11	18	14	9	18	54	119	1.14107	1.39924	1.08054	2.5867	2.27643	1.87411	3.38831	2.83931	0.958985	0.852323	0.410888	0.13476	0.847485	3.41075	4.02826	1.492	0.0607888
llmg_0258	llmg_0258	hypothetical protein	19	12	27	26	24	14	33	29	6	8	15	5	7	53	51	0.840075	0.510753	1.23431	1.38054	1.88228	0.363429	2.72237	2.16899	0.209991	-0.120039	0.495007	-0.506029	-0.270055	3.38432	2.83064	1.22791	0.161686
llmg_0260	pepDA	PepDA protein	735	451	726	578	355	695	358	383	492	964	1087	965	1050	265	397	5.93693	5.51709	5.85234	5.73826	5.6895	5.74292	6.1191	5.82794	6.27944	6.41869	6.44262	6.57296	6.53621	5.68263	5.75325	-0.635997	0.217632
llmg_0262	llmg_0262	ABC transporter permease	528	412	705	472	340	458	243	387	157	327	323	168	258	349	491	5.46168	5.38723	5.81015	5.44726	5.62748	5.1442	5.56218	5.84288	4.63992	4.86589	4.70017	4.06605	4.52134	6.07843	6.05875	0.85999	0.0915827
llmg_0263	llmg_0263	methyltransferase	1080	938	812	914	337	1397	277	292	767	1580	2226	1222	1371	300	389	6.49055	6.57007	6.01329	6.39728	5.61474	6.74729	5.75031	5.43824	6.9186	7.13011	7.47492	6.91293	6.92027	5.8609	5.724	-1.09713	0.0418692
llmg_0264	fbp	fructose-bisphosphatase	355	304	515	372	656	482	311	348	298	329	415	450	424	324	352	4.89234	4.95126	5.35911	5.10566	6.57265	5.21746	5.91672	5.69023	5.55866	4.87462	5.05913	5.47603	5.23281	5.97155	5.58041	0.269785	0.752714
llmg_0265	llmg_0265	flavoprotein	2140	1835	2652	1919	1041	2449	637	684	1088	1874	1964	1718	1958	617	949	7.47544	7.53662	7.71753	7.46546	7.23767	7.55593	6.94851	6.66222	7.42223	7.37596	7.29449	7.40368	7.43367	6.89851	7.00722	0.261573	0.720986
llmg_0266	llmg_0266	sugar kinase	360	302	388	368	175	371	178	198	234	444	499	331	382	212	298	4.91237	4.9418	4.95303	5.09016	4.67512	4.8423	5.11546	4.88112	5.21163	5.30439	5.32352	5.0354	5.08321	5.36219	5.34131	-0.292689	0.639278
llmg_0267	llmg_0267	hypothetical protein	1053	755	993	942	494	979	461	474	456	899	934	790	942	492	603	6.45411	6.25774	6.30274	6.4407	6.16452	6.23556	6.48293	6.13445	6.17013	6.31823	6.22434	6.28499	6.37999	6.57255	6.35433	0.101519	0.88547
llmg_0268	llmg_0268	ABC transporter ATP-binding protein	1447	1379	866	856	210	900	236	445	404	740	828	549	846	241	457	6.91172	7.12501	6.10588	6.30294	4.93615	6.11453	5.5202	6.04365	5.996	6.03826	6.05107	5.76167	6.22534	5.54626	5.95556	0.163438	0.853018
llmg_0269	llmg_0269	ABC transporter ATP-binding and permease	1859	1639	1085	1192	357	1141	406	691	401	687	639	546	866	351	687	7.27262	7.37385	6.43024	6.77955	5.69757	6.4559	6.3001	6.67688	5.98528	5.9314	5.67862	5.75379	6.25896	6.08665	6.54203	0.807066	0.160668
llmg_0270	llmg_0270	hypothetical protein	1114	830	1803	1372	666	905	400	444	572	726	1052	589	814	391	497	6.53516	6.39402	7.16153	6.98208	6.59443	6.1225	6.27868	6.04042	6.49625	6.01079	6.39552	5.86275	6.16987	6.24189	6.07622	0.860257	0.0817994
llmg_0271	llmg_0271	Gfo/Idh/MocA family oxidoreductase	10870	7881	9672	8334	4725	9265	3673	3965	6349	9716	11428	9719	11180	3996	5386	9.81873	9.63796	9.58321	9.58279	9.41843	9.47433	9.47405	9.19498	9.9656	9.74872	9.83359	9.90227	9.94568	9.59155	9.50999	-0.208832	0.820272
llmg_0272	llmg_0272	hypothetical protein	2203	1550	2112	1722	714	2035	545	538	1228	2398	2460	1898	2226	521	739	7.51725	7.29341	7.38943	7.30939	6.69462	7.2891	6.72389	6.31665	7.59666	7.73127	7.61896	7.54726	7.61853	6.65499	6.64706	-0.326559	0.654652
llmg_0273	luxS	S-ribosylhomocysteinase	4519	3651	4543	4392	1682	4692	1079	1302	2366	4817	5075	4293	4965	1124	1571	8.55293	8.52831	8.49349	8.65901	7.9291	8.49316	7.70782	7.58945	8.54204	8.73685	8.66291	8.72385	8.77501	7.76265	7.73348	-0.121807	0.886986
llmg_0274	llmg_0274	hypothetical protein	4079	3592	8706	5580	1538	3893	768	844	1785	2886	2612	1903	2487	847	933	8.40523	8.50482	9.43145	9.00424	7.8001	8.22402	7.2179	6.9649	8.13578	7.99827	7.70537	7.55105	7.77832	7.3549	6.98273	1.37518	0.0125235
llmg_0275	llmg_0275	hypothetical protein	2274	2194	5103	3468	973	2421	443	547	814	1482	1721	864	1179	490	639	7.56296	7.79413	8.6611	8.31844	7.14035	7.53936	6.42561	6.34052	7.00425	7.03788	7.10422	6.41384	6.70302	6.56668	6.43778	1.42986	0.00194235
llmg_0276	llmg_0276	aldo/keto reductase	9408	7478	16422	11726	4827	8285	2903	3105	3625	5770	6456	3434	4454	2854	3616	9.61039	9.56225	10.3468	10.0753	9.44923	9.31309	9.13475	8.84239	9.15729	8.99717	9.00998	8.40194	8.6184	9.10614	8.93538	1.21416	0.0396949
llmg_0277	llmg_0277	amidase	966	1098	1280	1072	482	1182	191	430	436	614	721	511	657	221	385	6.33002	6.79682	6.66815	6.62678	6.12915	6.50671	5.21656	5.99435	6.10562	5.76993	5.85212	5.6586	5.86175	5.42187	5.70915	0.838222	0.115839
llmg_0278	llmg_0278	hypothetical protein	1748	1411	1823	1647	846	1761	596	892	667	1090	1400	841	1038	606	820	7.18392	7.15805	7.17742	7.24523	6.93889	7.08077	6.8527	7.04457	6.71744	6.59549	6.80691	6.37501	6.51966	6.8726	6.79681	0.507359	0.378997
llmg_0279	llmg_0279	hypothetical protein	558	435	473	539	303	590	233	398	204	496	417	272	363	321	367	5.54103	5.46522	5.23704	5.63789	5.46201	5.50764	5.50183	5.88316	5.0149	5.46336	5.06603	4.7542	5.01008	5.95817	5.64036	0.17373	0.819289
llmg_0280	acmA	N-acetylglucosaminidase	3271	3156	7006	4345	6578	8737	4860	6220	2828	4523	6611	7789	7882	6359	10022	8.08697	8.31825	9.11814	8.6435	9.89564	9.3897	9.87795	9.84438	8.79924	8.64604	9.0442	9.58298	9.44152	10.2616	10.4057	0.041468	0.968493
llmg_0281	llmg_0281	anaerobic ribonucleoside triphosphate reductase	2072	1773	1698	1128	2418	1808	2211	2881	3290	5112	4912	4494	3888	2725	4451	7.42891	7.48709	7.0751	6.70009	8.45236	7.11871	8.74208	8.73442	9.01745	8.82256	8.61584	8.78983	8.42244	9.03944	9.235	-1.82477	0.00188673
llmg_0282	nrdG	anaerobic ribonucleoside-triphosphate reductase activating protein	683	588	408	249	852	464	677	948	1044	1550	1486	1379	1136	783	1383	5.83145	5.89822	5.02506	4.53088	6.94907	5.16287	7.03622	7.13227	7.36275	7.1025	6.89276	7.08702	6.64953	7.24171	7.5498	-2.2099	0.00011248
llmg_0283	llmg_0283	hypothetical protein	30	16	43	34	6	25	5	2	9	76	28	35	25	3	0	1.435	0.871109	1.8565	1.73966	0.111858	1.09135	0.238526	-0.97854	0.70402	2.7949	1.29104	1.87078	1.27303	-0.338204	-2.23808	-0.448252	0.698302
llmg_0284	llmg_0284	hypothetical protein	540	422	264	280	333	382	367	345	438	854	882	568	715	278	407	5.49395	5.42166	4.40214	4.6987	5.59759	4.88415	6.15482	5.67779	6.1122	6.24435	6.14194	5.81056	5.98338	5.75144	5.789	-1.64493	0.000180055
llmg_0286	llmg_0286	hypothetical protein	69	79	39	22	461	49	596	650	115	139	178	150	118	584	880	2.57125	3.03499	1.72427	1.16073	6.06508	1.99014	6.8527	6.58883	4.19527	3.6458	3.85006	3.90474	3.40847	6.81935	6.8985	-2.36501	0.0213583
llmg_0287	cbiO	cobalt transporter ATP-binding subunit	1691	1575	1867	1793	522	3132	304	357	950	2224	2205	2797	2913	292	474	7.13617	7.31646	7.21178	7.36761	6.24383	7.91047	5.884	5.72691	7.22681	7.62271	7.46126	8.10613	8.00621	5.82205	6.00808	-0.252756	0.785473
llmg_0288	cbiO	cobalt transporter ATP-binding subunit	1607	1646	1860	1713	757	2896	582	697	1057	1957	1798	2648	2873	545	977	7.06277	7.37999	7.20637	7.30184	6.77882	7.79755	6.81847	6.68933	7.38058	7.43841	7.16727	8.02722	7.98628	6.71983	7.0491	-0.0543509	0.95193
llmg_0289	cbiQ2	cobalt ABC transporter permease	1466	1344	1582	1488	818	2464	778	913	872	1835	1599	2510	2701	584	1106	6.93051	7.08798	6.97318	7.09898	6.89042	7.56473	7.23654	7.07809	7.10339	7.34566	6.99831	7.95007	7.8973	6.81935	7.22775	-0.14514	0.863971
llmg_0290	llmg_0290	hypothetical protein	1789	1488	1664	1485	884	2570	787	1047	885	1963	2100	2520	2453	675	1172	7.21732	7.2346	7.04597	7.09608	7.00218	7.62543	7.25311	7.27537	7.12471	7.44282	7.39096	7.9558	7.75848	7.0279	7.31126	-0.346348	0.631675
llmg_0291	dapD	2.3.4.5-tetrahydropyridine-2.6-carboxylate N-succinyltransferase	6383	4092	7937	7044	1468	4034	664	652	2423	3286	3448	3675	3866	598	881	9.05093	8.69274	9.29807	9.34024	7.73296	8.27531	7.0083	6.59325	8.57637	8.18538	8.10562	8.49973	8.41426	6.85346	6.90014	1.17383	0.0386075
llmg_0292	hipO1	hippurate hydrolase	1286	1000	1141	1311	254	1374	101	134	385	715	741	742	860	86	124	6.74186	6.66222	6.50267	6.91658	5.20886	6.72339	4.30465	4.3228	5.92674	5.98884	5.89146	6.19481	6.24895	4.07139	4.08688	0.785296	0.237567
llmg_0293	xynD	endo-1.4-beta-xylanase D	2685	2019	2335	2593	901	2294	414	558	1095	1807	2069	1312	1580	390	559	7.80241	7.67433	7.53407	7.89928	7.02961	7.46171	6.32818	6.36917	7.43147	7.32351	7.36953	7.01528	7.12464	6.2382	6.24532	0.381806	0.579892
llmg_0294	llmg_0294	hypothetical protein	1747	1074	1135	1224	980	1212	928	861	1147	1202	1920	1183	1103	881	668	7.1831	6.765	6.49508	6.81769	7.15068	6.54278	7.49056	6.99362	7.49833	6.73631	7.26185	6.86622	6.60709	7.41161	6.50166	-0.358349	0.657123
llmg_0295	llmg_0295	hypothetical protein	21	17	15	22	15	17	14	35	9	30	22	8	8	18	23	0.968104	0.948703	0.486724	1.16073	1.25314	0.600967	1.54689	2.42858	0.70402	1.51989	0.9768	-0.000762041	-0.124257	1.88218	1.73318	-0.460738	0.640029
llmg_0296	rpsD	30S ribosomal protein S4	18155	15856	12399	9105	3834	14337	3094	3603	14159	22113	28520	17959	17130	2903	4669	10.5586	10.6463	9.94146	9.7104	9.11707	10.1041	9.22665	9.05691	11.1226	10.935	11.1528	10.788	10.5612	9.13069	9.30396	-1.21761	0.0655854
llmg_0297	tex	transcription accessory protein TEX	2255	2039	2424	2138	4158	2900	4945	6261	1492	2675	3576	3108	3424	5835	9694	7.55087	7.68854	7.58798	7.62119	9.23407	7.79954	9.90295	9.85386	7.87732	7.88883	8.15817	8.25813	8.23921	10.1376	10.3577	-0.425498	0.648144
llmg_0298	llmg_0298	hypothetical protein	551	582	556	472	905	644	985	1469	362	747	789	751	830	1131	1664	5.5229	5.88347	5.46907	5.44726	7.03599	5.63342	7.57646	7.76338	5.83819	6.0518	5.98169	6.21216	6.19787	7.7716	7.81637	-0.561015	0.432836
llmg_0299	add	adenosine deaminase	561	335	696	459	123	354	30	41	306	403	710	393	397	29	27	5.54873	5.09043	5.79169	5.40717	4.17147	4.77514	2.58949	2.64852	5.59671	5.1654	5.83003	5.28163	5.13844	2.53842	1.95082	0.0767831	0.93294
llmg_0300	llmg_0300	hypothetical protein	147	181	242	178	47	348	18	41	29	83	59	79	103	18	15	3.63483	4.20988	4.27792	4.05188	2.81073	4.75067	1.88601	2.64852	2.25643	2.91829	2.29912	2.99794	3.21651	1.88218	1.16475	1.56023	0.0412783
llmg_0301	llmg_0301	MerR family transcriptional regulator	70	74	81	112	19	176	6	19	14	35	29	40	43	3	3	2.59127	2.94318	2.72991	3.39433	1.56691	3.77822	0.4577	1.59429	1.2728	1.72697	1.33735	2.05293	2.00147	-0.338204	-0.694403	1.62292	0.0576799
llmg_0302	llmg_0302	Zn-dependent hydrolase	19381	15634	23415	16264	7723	23463	5048	5510	9910	14507	14916	14701	17881	5718	7753	10.6529	10.626	10.8585	10.5472	10.1271	10.8146	9.93269	9.66956	10.6079	10.3269	10.2178	10.4992	10.6231	10.1084	10.0354	0.43792	0.615587
llmg_0304	llmg_0304	hypothetical protein	2301	1740	2037	1760	811	2783	493	414	1469	1752	2673	2244	2370	457	413	7.57997	7.46002	7.33733	7.34084	6.87805	7.74018	6.57953	5.93983	7.85493	7.27897	7.73864	7.7886	7.70887	6.46633	5.81004	-0.188234	0.8335
llmg_0305	llmg_0305	hypothetical protein	47	30	103	71	12	63	4	18	26	51	89	49	46	5	18	2.0412	1.69779	3.06668	2.75342	0.962934	2.3355	-0.0200138	1.5219	2.10626	2.24083	2.87111	2.33211	2.09378	0.235192	1.40487	0.337617	0.750376
llmg_0306	llmg_0306	O-sialoglycoprotein endopeptidase	1847	1541	2386	1923	589	2277	456	449	1104	1923	2206	1845	2156	472	618	7.26329	7.28502	7.5652	7.46846	6.41759	7.45099	6.46723	6.05652	7.44327	7.41315	7.46192	7.50645	7.57248	6.51281	6.38969	0.0800066	0.931487
llmg_0307	llmg_0307	ribosomal-protein-alanine N-acetyltransferase	1851	1501	2281	1504	612	2230	517	576	946	1897	2027	1861	2008	575	847	7.26641	7.24713	7.50035	7.11439	6.47272	7.42094	6.64795	6.41486	7.22073	7.39354	7.33998	7.51889	7.47	6.79699	6.84346	-0.0467103	0.958821
llmg_0308	rimI2	ribosomal-protein-alanine acetyltransferase	566	412	529	468	157	562	139	199	252	581	517	331	334	143	238	5.56148	5.38723	5.39761	5.43504	4.5199	5.43783	4.76114	4.88834	5.31795	5.69054	5.37438	5.0354	4.89078	4.79772	5.01886	-0.12502	0.878748
llmg_0309	gcp	DNA-binding/iron metalloprotein/AP endonuclease	3993	2941	3743	2799	1544	4107	1238	1214	1675	2845	2856	3380	3958	1440	1778	8.37451	8.21653	8.21422	8.00948	7.80571	8.30117	7.90595	7.48861	8.04409	7.97764	7.83409	8.37908	8.44817	8.11977	7.91189	0.208036	0.807931
llmg_0310	llmg_0310	hypothetical protein	436	434	428	348	129	477	105	156	190	453	500	316	353	86	170	5.18693	5.46191	5.09366	5.01006	4.23939	5.2025	4.36009	4.53996	4.91303	5.33319	5.32639	4.96894	4.97005	4.07139	4.5372	-0.278718	0.716153
llmg_0311	llmg_0311	hypothetical protein	568	471	621	509	279	506	111	203	290	429	630	436	429	164	237	5.56654	5.5794	5.62786	5.55563	5.34356	5.28717	4.43946	4.91684	5.51958	5.25508	5.65824	5.43065	5.24963	4.994	5.01282	0.121738	0.86893
llmg_0312	phnD	phosphonate ABC transporter phosphonate-binding protein phnD	5954	5232	8976	7439	494	10907	536	387	2060	6287	9137	10182	10761	448	655	8.95059	9.04713	9.4755	9.41893	6.16452	9.70966	6.69991	5.84288	8.34236	9.12092	9.51089	9.9694	9.89058	6.4377	6.47337	0.118481	0.938854
llmg_0313	phnC	phosphonates import ATP-binding protein phnC	861	674	1035	954	46	1001	41	55	281	735	913	1091	1143	59	88	6.16447	6.0945	6.36235	6.45892	2.78065	6.26753	3.02646	3.05986	5.47431	6.02851	6.19163	6.74964	6.65837	3.53606	3.59946	0.299798	0.823189
llmg_0314	phnB	phosphonate transport system permease phnB	627	594	690	725	102	892	86	100	214	574	627	856	897	66	161	5.70851	5.91281	5.77924	6.06401	3.90487	6.10169	4.0754	3.90575	5.0835	5.67313	5.65138	6.40045	6.30956	3.69502	4.45946	0.267183	0.802104
llmg_0315	llmg_0315	phosphonate ABC transporter permease	870	847	894	1016	225	1248	153	194	327	780	808	1282	1431	131	236	6.17943	6.42319	6.15165	6.54955	5.03502	6.58492	4.89856	4.85189	5.69206	6.11397	6.01591	6.98196	6.98196	4.67228	5.00676	0.299154	0.726041
llmg_0316	cpdC	2.3-cyclic-nucleotide 2'phosphodiesterase	1396	1237	1678	1803	524	2267	339	533	435	1389	1400	1787	2029	306	591	6.86005	6.96848	7.05803	7.37562	6.24933	7.44465	6.04067	6.30322	6.10231	6.94453	6.80691	7.46042	7.485	5.88937	6.32541	0.348654	0.654646
llmg_0317	llmg_0317	hypothetical protein	43	54	270	213	13	201	4	9	12	58	58	42	66	2	6	1.91977	2.50327	4.43424	4.30783	1.06629	3.96707	-0.0200138	0.624642	1.07135	2.41856	2.27553	2.11981	2.59273	-0.741767	0.0341614	2.06755	0.0191027
llmg_0318	tpx	thiol peroxidase	3683	3459	4930	4239	974	4201	375	385	1766	2468	3003	2008	2484	287	364	8.25799	8.45042	8.61137	8.60789	7.14183	8.33379	6.18583	5.83543	8.12035	7.77274	7.90643	7.62845	7.77658	5.79723	5.62857	0.768994	0.268215
llmg_0319	pepN	PepN protein	35419	30987	40333	33780	20133	35349	10223	16653	18711	29872	32111	30225	33743	8997	14101	11.5227	11.6129	11.643	11.6016	11.5093	11.4058	10.9506	11.265	11.5247	11.3688	11.3239	11.5389	11.5391	10.7622	10.8982	0.275918	0.769386
llmg_0321	napB	MarR family transcriptional regulator	247	185	153	136	117	184	98	109	186	285	328	235	236	82	147	4.37353	4.24105	3.62559	3.6693	4.10019	3.84138	4.26162	4.0284	4.88255	4.66911	4.72215	4.54503	4.394	4.00356	4.32954	-1.06051	0.0222962
llmg_0322	llmg_0322	cation transporter	907	684	548	494	328	621	288	353	560	956	1076	900	1033	247	439	6.23934	6.11568	5.44826	5.51267	5.57586	5.58118	5.80628	5.71072	6.46573	6.40669	6.42798	6.47259	6.51271	5.58158	5.89779	-0.939734	0.0318808
llmg_0323	llmg_0323	PadR-like family transcriptional regulator	2049	1564	1392	1692	412	1275	168	237	578	792	679	600	811	117	296	7.41283	7.30637	6.78892	7.28407	5.9035	6.61573	5.03257	5.1388	6.51127	6.13593	5.76586	5.88935	6.16456	4.51066	5.33164	1.09737	0.0418692
llmg_0324	lmrC	multidrug resistance protein C	11773	11673	10374	9615	3536	7192	4099	4813	3382	4709	4871	4187	5433	3527	6592	9.93384	10.2046	9.68427	9.78901	9.00039	9.10906	9.63232	9.4745	9.05722	8.70416	8.60375	8.6878	8.90491	9.41149	9.80142	1.08314	0.0786038
llmg_0325	lmrD	multidrug resistance protein D	10954	11930	8127	7371	4723	6162	9189	10705	2902	4093	4102	3113	3712	7244	14433	9.82984	10.236	9.33219	9.40569	9.41782	8.88616	10.7967	10.6275	8.83649	8.502	8.35601	8.26045	8.35565	10.4496	10.9318	0.938959	0.173525
llmg_0326	murA1	UDP-N-acetylglucosamine 1-carboxyvinyltransferase	2347	1878	2110	1824	848	2729	302	391	1760	2811	3236	2534	2382	274	354	7.6085	7.57	7.38807	7.3923	6.94229	7.71194	5.87451	5.85766	8.11545	7.96031	8.01414	7.96378	7.71615	5.73062	5.58855	-0.597882	0.347392
llmg_0327	llmg_0327	hypothetical protein	333	297	376	339	260	380	175	227	293	480	550	345	426	87	129	4.80072	4.91788	4.90802	4.97251	5.24235	4.87663	5.09109	5.07699	5.53436	5.41629	5.4632	5.09479	5.23956	4.08785	4.14322	-0.502243	0.362143
llmg_0328	llmg_0328	hypothetical protein	104	53	410	390	27	270	8	15	29	70	54	40	86	5	9	3.14574	2.47732	5.03207	5.17342	2.04296	4.38782	0.815967	1.28001	2.25643	2.68002	2.17711	2.05293	2.96277	0.235192	0.515973	2.70036	0.000296538
llmg_0329	llmg_0329	ABC transporter ATP binding and permease	123	114	457	417	23	495	11	25	22	43	42	76	93	4	13	3.38247	3.5526	5.18768	5.26945	1.82448	5.25564	1.22723	1.9657	1.8781	2.00666	1.83373	2.94359	3.07271	-0.0232045	0.979138	3.37681	0.000125859
llmg_0331	llmg_0331	hypothetical protein	196	141	158	173	64	226	45	61	128	184	377	314	279	58	38	4.0437	3.85426	3.6712	4.01131	3.24452	4.13403	3.15742	3.20562	4.34808	4.04443	4.92151	4.95984	4.63323	3.51186	2.42078	-0.70674	0.35916
llmg_0332	llmg_0332	hypothetical protein	60	31	44	65	32	48	37	44	63	104	124	305	134	16	31	2.37731	1.74205	1.88774	2.63022	2.27643	1.962	2.88241	2.74707	3.34077	3.2355	3.33773	4.91817	3.58847	1.72259	2.13988	-1.01544	0.177369
llmg_0333	llmg_0333	hypothetical protein	625	418	535	536	511	473	685	897	412	531	1145	575	571	701	818	5.70392	5.40799	5.4138	5.62987	6.21319	5.19042	7.05315	7.05262	6.02419	5.56128	6.51744	5.82817	5.66014	7.08234	6.79329	-0.593958	0.402211
llmg_0334	llmg_0334	hypothetical protein	82	58	146	87	129	78	212	289	47	62	89	53	65	168	243	2.8121	2.60264	3.55921	3.03825	4.23939	2.63193	5.36623	5.42342	2.92832	2.51108	2.87111	2.44073	2.57149	5.02853	5.04866	0.636089	0.441481
llmg_0335	plpA	D-methionine-binding lipoprotein plpA precursor	193	149	130	128	43	195	13	52	203	688	766	718	631	21	28	4.02174	3.93274	3.39495	3.58333	2.68646	3.92395	1.448	2.98105	5.00786	5.93349	5.93916	6.14752	5.80372	2.09267	2.00046	-2.4657	6.09367e-06
llmg_0336	plpB	D-methionine-binding lipoprotein plpB precursor	270	172	153	131	78	185	42	117	248	689	736	767	716	32	49	4.50072	4.13716	3.62559	3.61617	3.52412	3.84909	3.06033	4.1293	5.29499	5.93558	5.88172	6.24249	5.98538	2.67549	2.77468	-2.30666	3.58682e-07
llmg_0338	plpC	D-methionine-binding lipoprotein plpC precursor	259	223	207	151	171	286	105	193	227	768	649	695	768	62	105	4.44128	4.50781	4.05521	3.81785	4.64204	4.47006	4.36009	4.84449	5.16806	6.09167	5.70093	6.10069	6.0862	3.60634	3.85018	-1.98094	9.61549e-07
llmg_0339	dar	acetoin(diacetyl)reductase	458	360	313	280	247	496	142	202	376	966	950	1098	1034	104	177	5.25755	5.19364	4.6455	4.6987	5.16878	5.25853	4.79171	4.90977	5.89273	6.42167	6.24878	6.75885	6.5141	4.34241	4.59489	-1.67324	2.21191e-05
llmg_0340	plpD	D-methionine-binding lipoprotein plpD precursor	416	396	416	350	171	387	102	180	267	634	664	605	581	64	150	5.11959	5.33039	5.05289	5.01827	4.64204	4.90278	4.31871	4.74465	5.40094	5.81599	5.73376	5.90128	5.68508	3.65136	4.35838	-0.743185	0.16938
llmg_0341	llmg_0341	amino acid ABC transporter ATP binding protein	522	356	594	537	97	444	36	120	343	905	835	602	592	41	86	5.44527	5.17762	5.56401	5.63255	3.83341	5.09969	2.84404	4.16538	5.7607	6.3278	6.06318	5.89413	5.71203	3.0225	3.56688	-0.604855	0.449056
llmg_0342	llmg_0342	amino acid ABC transporter permease	648	429	658	502	175	585	116	216	428	773	816	760	828	94	160	5.75585	5.44528	5.711	5.53574	4.67512	5.49541	4.50242	5.00579	6.07898	6.101	6.03008	6.2293	6.1944	4.19816	4.45056	-0.441259	0.514797
llmg_0343	llmg_0343	hypothetical protein	494	351	410	344	113	324	112	174	269	501	672	455	497	77	109	5.36613	5.15733	5.03207	4.99349	4.05064	4.64842	4.45227	4.69614	5.41165	5.47776	5.75097	5.49189	5.4608	3.91403	3.90334	-0.611144	0.274881
llmg_0344	cbiO	cobalt ABC transporter ATP-binding protein	299	241	387	239	160	344	109	195	169	248	299	257	317	122	194	4.64659	4.6188	4.94933	4.4723	4.54696	4.73413	4.41349	4.85925	4.74531	4.47028	4.58972	4.67302	4.81597	4.57048	4.72609	0.201631	0.781259
llmg_0345	cbiQ	cobalt ABC transporter permease	90	108	124	87	80	147	65	96	61	100	96	79	127	51	118	2.94252	3.47604	3.32818	3.03825	3.55998	3.52285	3.67735	3.84771	3.29522	3.18021	2.97729	2.99794	3.51247	3.32998	4.01624	0.112821	0.896955
llmg_0346	fhuC	ferrichrome ABC transporter fhuC	2177	1319	2841	2225	1840	2737	1561	1936	1689	3418	4537	2991	3367	1545	2042	7.50015	7.06093	7.81675	7.67868	8.05852	7.71616	8.24015	8.16128	8.05609	8.24216	8.50133	8.20281	8.21501	8.22123	8.11145	-0.628661	0.357409
llmg_0347	fhuB	ferrichrome ABC transporter permease	1119	831	1090	919	1333	1611	1379	1788	1051	1479	2208	1802	1854	1341	1831	6.54161	6.39575	6.43686	6.40513	7.59393	6.95254	8.06143	8.04664	7.37238	7.03496	7.46322	7.47246	7.35503	8.01709	7.95423	-0.845404	0.128564
llmg_0348	fhuG	ferrichrome ABC transporter permease	779	563	609	533	797	1078	923	1334	596	929	1234	1062	1254	866	1310	6.02053	5.83576	5.59983	5.62181	6.85297	6.37416	7.48278	7.62444	6.55541	6.36547	6.62519	6.71085	6.79182	7.38687	7.47165	-0.893157	0.0682024
llmg_0349	fhuD	ferrichrome ABC transporter substrate-binding protein	1554	1141	1232	1114	1167	1494	1348	1707	1119	2681	2326	2241	2046	1241	1941	7.01447	6.85214	6.61312	6.68211	7.40228	6.84396	8.02866	7.97981	7.46271	7.89206	7.53825	7.78667	7.49702	7.90538	8.03832	-1.07943	0.0339105
llmg_0350	fhuR	HTH-type transcriptional regulator fhuR	866	755	1176	906	330	1011	111	141	429	857	958	717	808	65	93	6.1728	6.25774	6.54616	6.38462	5.58459	6.28183	4.43946	4.3955	6.08234	6.24939	6.26084	6.14551	6.15923	3.67335	3.67783	0.21314	0.760479
llmg_0351	araJ	arabinose efflux permease	195	142	246	223	57	308	15	23	95	154	171	188	215	5	28	4.03642	3.86431	4.30132	4.37332	3.08136	4.57599	1.63943	1.8522	3.92314	3.79126	3.79305	4.22638	4.26097	0.235192	2.00046	0.5521	0.534867
llmg_0352	llmg_0352	aldo/keto reductase	91	55	130	70	23	102	1	8	29	102	71	64	62	0	6	2.95803	2.52876	3.39495	2.7336	1.82448	3.00729	-1.30211	0.479299	2.25643	3.20812	2.55569	2.7031	2.5058	-2.23808	0.0341614	0.191655	0.865015
llmg_0353	llmg_0353	transcriptional regulator	86	78	101	96	44	160	20	22	47	89	76	45	60	5	14	2.87878	3.01709	3.03911	3.17678	2.71854	3.64294	2.02972	1.79191	2.92832	3.01625	2.65044	2.21465	2.46029	0.235192	1.07493	0.272293	0.752714
llmg_0354	llmg_0354	glyoxylase	171	127	172	187	95	230	30	34	102	128	160	89	116	26	51	3.84955	3.70572	3.79173	4.12216	3.80381	4.15904	2.58949	2.38843	4.02433	3.52896	3.69864	3.16558	3.3843	2.38694	2.83064	0.353565	0.613684
llmg_0355	gpmA	phosphoglyceromutase	22170	15011	18166	15406	3630	17982	2345	2135	16040	27724	40180	31326	32586	2238	2732	10.8468	10.5673	10.4924	10.469	9.03822	10.4308	8.82693	8.30234	11.3025	11.2612	11.6473	11.5905	11.4888	8.75552	8.53115	-0.986454	0.231099
llmg_0356	ahpC	alkyl hydroperoxide reductase	6862	4830	7389	9019	1986	7852	1402	1672	2956	5246	6442	3535	4565	1277	1508	9.15528	8.93184	9.1949	9.69671	8.1686	9.23568	8.08528	7.94995	8.86307	8.85988	9.00685	8.44373	8.65389	7.9466	7.6745	0.53243	0.527825
llmg_0357	ahpF	alkyl hydroperoxide reductase	9597	6680	11070	12039	3472	11425	1725	2407	2989	4773	5845	3541	4971	1728	2254	9.63908	9.39949	9.77793	10.1133	8.97404	9.77658	8.38418	8.47523	8.87908	8.72362	8.86661	8.44618	8.77675	8.38262	8.25385	1.15879	0.0677672
llmg_0358	pbp2B	penicillin-binding protein 2B	3307	2445	3261	2836	1405	4354	923	1092	2169	4003	4351	4041	4412	941	1337	8.10275	7.95026	8.01549	8.02841	7.66974	8.38537	7.48278	7.336	8.41669	8.46995	8.44098	8.63662	8.60474	7.50655	7.50105	-0.433856	0.573501
llmg_0359	recR	recombination protein RecR	1174	977	1174	936	269	1253	63	100	655	1174	1290	1114	1126	70	111	6.61068	6.62872	6.54371	6.4315	5.29118	6.59067	3.63302	3.90575	6.6913	6.70237	6.68909	6.77968	6.6368	3.77856	3.92921	-0.207416	0.801185
llmg_0360	ddl	D-alanyl-alanine synthetase A	2627	1944	2543	1964	1217	2582	1327	1288	1712	3018	3904	2887	2894	1427	1836	7.77093	7.61978	7.65704	7.49886	7.46273	7.63214	8.00602	7.57387	8.07559	8.06274	8.28468	8.15179	7.99678	8.10669	7.95816	-0.59835	0.372634
llmg_0361	murF	UDP-N-acetylmuramoyl-tripeptide--D-alanyl-D- alanine ligase	3121	2785	4089	3202	1408	3941	793	885	1408	3292	3408	2804	3219	790	1231	8.0193	8.13796	8.34169	8.20339	7.67282	8.24168	7.26405	7.03322	7.7938	8.18801	8.0888	8.10974	8.15021	7.25453	7.38203	0.135056	0.879555
llmg_0362	dppA	dipeptide-binding protein precursor	423	668	4981	4971	89	3194	18	23	53	158	61	137	180	9	8	5.14352	6.08164	8.6262	8.83758	3.71116	7.93872	1.88601	1.8522	3.09709	3.8277	2.34518	3.77589	4.00772	0.962837	0.372535	5.49724	1.85839e-07
llmg_0364	dppB	dipeptide transport system permease dppB	243	221	289	221	67	252	24	38	63	101	119	97	129	20	43	4.35021	4.49494	4.53142	4.36046	3.30916	4.28933	2.28021	2.54274	3.34077	3.19423	3.27962	3.28695	3.5346	2.02586	2.59246	1.22853	0.0249259
llmg_0365	dppC	dipeptide transport system permease dppC	293	282	345	211	88	319	35	53	94	133	126	113	114	35	66	4.6176	4.84365	4.7848	4.29436	3.69512	4.62618	2.80461	3.0078	3.90809	3.58324	3.36033	3.50277	3.35973	2.80067	3.19281	1.09952	0.0519214
llmg_0366	dppD	dipeptide transport ATP-binding protein dppD	441	445	520	313	168	522	81	105	135	175	124	195	212	61	89	5.20329	5.49785	5.37298	4.85819	4.61672	5.33185	3.9901	3.97517	4.42412	3.97303	3.33773	4.27853	4.24092	3.58329	3.61548	1.46476	0.00325519
llmg_0367	dppF	dipeptide transport ATP-binding protein dppF	285	319	355	260	109	399	50	86	102	117	117	119	164	35	71	4.57801	5.02028	4.82571	4.59269	3.99932	4.94652	3.30599	3.69148	4.02433	3.40181	3.25571	3.57605	3.87528	2.80067	3.2958	1.40191	0.00924705
llmg_0368	prfC	peptide chain release factor 3	3440	2636	2983	2826	1448	4360	734	787	2768	4755	5602	5509	5704	592	965	8.15959	8.05869	7.88705	8.02331	7.71319	8.38735	7.15267	6.8642	8.76831	8.71817	8.80538	9.0835	8.9751	6.83894	7.0313	-0.806164	0.207816
llmg_0369	rheA	ATP-dependent RNA helicase	48324	54068	60143	46620	7908	87074	733	1089	17619	28122	24092	22473	29089	572	823	11.9709	12.416	12.2194	12.0663	10.1612	12.7063	7.1507	7.33204	11.4379	11.2818	10.9094	11.1114	11.325	6.78945	6.80207	1.0374	0.328499
llmg_0371	era	GTP-binding protein Era	3630	2699	3156	2986	1048	4195	663	660	2199	3290	4977	4284	4087	661	801	8.2371	8.09274	7.96831	8.1027	7.24732	8.33173	7.00613	6.6108	8.4365	8.18714	8.6348	8.72083	8.49441	6.99772	6.76305	-0.391496	0.649075
llmg_0372	asnB	asparagine synthetase B	2944	2584	5407	4799	916	5460	292	432	1112	1762	2033	2305	2200	200	372	7.93514	8.02997	8.74454	8.7868	7.05339	8.71174	5.82611	6.00102	7.45367	7.28717	7.34424	7.82726	7.6016	5.27857	5.6598	1.45096	0.0206114
llmg_0373	fpg	formamidopyrimidine-DNA glycosylase	869	756	1377	1036	303	1350	114	175	292	625	623	534	613	86	196	6.17777	6.25965	6.77332	6.57761	5.46201	6.69802	4.47756	4.70434	5.52945	5.79545	5.64219	5.72186	5.76212	4.07139	4.74077	0.96074	0.102404
llmg_0374	recA	recombinase A	12580	11812	18721	15011	16511	23851	13478	12739	6327	12703	13330	12959	15966	14950	21683	10.0295	10.2216	10.5358	10.4315	11.2232	10.8383	11.3493	10.8785	9.9606	10.1354	10.0556	10.3173	10.4597	11.4948	11.519	0.388617	0.666957
llmg_0375	llmg_0375	amino acid permease	2900	1879	2369	2167	2458	2101	3210	5413	1806	2746	3577	2697	3163	2822	4653	7.91344	7.57077	7.5549	7.64061	8.47601	7.33508	9.27973	9.64394	8.15264	7.92659	8.15857	8.05365	8.12491	9.08988	9.29901	-0.449278	0.600456
llmg_0376	llmg_0376	amino acid permease	3300	2229	3152	2706	2366	2439	3499	4878	2055	3234	4338	3669	4065	2770	4622	8.0997	7.81695	7.96649	7.96077	8.42101	7.55003	9.40406	9.49385	8.33885	8.16239	8.43666	8.49738	8.48663	9.06306	9.28937	-0.342668	0.695498
llmg_0377	llmg_0377	hypothetical protein	446	365	372	404	233	465	91	148	208	521	599	274	382	119	192	5.21946	5.21343	4.8927	5.22401	5.08511	5.16596	4.15593	4.46472	5.04273	5.53397	5.58576	4.76468	5.08321	4.53489	4.71126	-0.495403	0.385657
llmg_0378	llmg_0378	hypothetical protein	572	465	491	494	315	502	139	186	309	631	619	351	530	168	268	5.57662	5.56099	5.29062	5.51267	5.51778	5.27579	4.76114	4.79159	5.61072	5.80918	5.63294	5.11951	5.55311	5.02853	5.18907	-0.31935	0.625477
llmg_0379	llmg_0379	hypothetical protein	1201	1107	1035	1017	729	945	349	469	844	1216	1375	954	992	497	715	6.64341	6.80858	6.36235	6.55096	6.72455	6.18471	6.08248	6.1192	7.05638	6.75298	6.78096	6.55646	6.45442	6.5871	6.59953	-0.308073	0.640056
llmg_0380	llmg_0380	hypothetical protein	562	506	373	374	143	571	108	90	458	769	1388	838	782	81	66	5.55129	5.68237	4.89655	5.11335	4.38645	5.46063	4.40032	3.75602	6.17642	6.09354	6.79451	6.36987	6.11219	3.98609	3.19281	-1.48334	0.0098926
llmg_0381	llmg_0381	hypothetical protein	156	113	62	105	69	126	85	153	76	148	176	114	131	70	104	3.71914	3.54012	2.35831	3.30316	3.3507	3.30489	4.05874	4.5122	3.60624	3.73482	3.834	3.51524	3.55639	3.77856	3.83658	-0.902024	0.122705
llmg_0382	llmg_0382	GTP pyrophosphokinase	1208	1062	1306	1060	557	1068	337	440	607	1113	1234	938	1047	303	402	6.65178	6.74882	6.6971	6.61057	6.33721	6.36075	6.03217	6.0274	6.58173	6.62555	6.62519	6.53211	6.53209	5.87521	5.77124	0.0292293	0.968617
llmg_0383	ppnK	inorganic polyphosphate/ATP-NAD kinase	1913	1747	1723	1602	814	1828	705	749	1126	1688	1798	1596	1810	587	861	7.31387	7.4658	7.09615	7.20532	6.88336	7.13455	7.0946	6.79293	7.4717	7.22536	7.16727	7.29755	7.32042	6.82673	6.86707	-0.0449252	0.955725
llmg_0384	rluE	ribosomal large subunit pseudouridine synthase	2534	2154	1814	1738	974	2052	752	893	1318	1763	2394	1934	2096	724	1041	7.71898	7.76762	7.17029	7.32272	7.14183	7.30108	7.18757	7.04618	7.69859	7.28799	7.57977	7.57434	7.53181	7.12885	7.1405	-0.193083	0.789644
llmg_0385	ppiA	cyclophilin type peptidyl-prolyl cis-trans isomerase	1254	838	868	880	722	997	869	1031	1017	1985	3177	1787	1877	889	1031	6.70558	6.40782	6.1092	6.34273	6.71066	6.26177	7.39591	7.25318	7.325	7.45888	7.98762	7.46042	7.37279	7.42464	7.1266	-1.51938	0.00123214
llmg_0386	lysQ	amino-acid permease lysQ	543	253	962	629	263	271	379	256	861	568	632	467	439	493	530	5.5019	4.68831	6.25711	5.85978	5.25881	4.3931	6.2011	5.24941	7.08511	5.65803	5.66279	5.52927	5.28269	6.57547	6.16868	0.4133	0.614777
llmg_0387	llmg_0387	hypothetical protein	564	531	703	582	259	573	106	222	203	449	434	327	445	138	190	5.55639	5.75166	5.80607	5.74817	5.23683	5.46565	4.37363	5.04506	5.00786	5.32046	5.12332	5.01797	5.30217	4.74677	4.69628	0.554872	0.343891
llmg_0388	apbE	thiamine biosynthesis lipoprotein apbE precursor	943	792	828	743	398	902	267	386	281	583	587	406	516	277	386	6.29534	6.32658	6.04135	6.09928	5.85381	6.11772	5.69748	5.83916	5.47431	5.69548	5.55669	5.32833	5.51467	5.74627	5.71288	0.444455	0.434976
llmg_0389	lysS	lysyl-tRNA synthetase	13314	10031	12071	10213	4641	11422	4094	4088	9760	15659	18662	16297	17357	3861	5210	10.1113	9.98589	9.90279	9.87604	9.39256	9.7762	9.63056	9.23903	10.5858	10.4371	10.541	10.6479	10.5802	9.54198	9.46208	-0.600627	0.430099
llmg_0390	rlrG	LysR family transcriptional regulator	404	367	308	306	113	252	55	85	185	291	352	198	281	64	79	5.07763	5.22127	4.62247	4.8258	4.05064	4.28933	3.44068	3.67488	4.87483	4.69891	4.82324	4.30032	4.64345	3.65136	3.44668	-0.035596	0.966876
llmg_0391	llmg_0391	hypothetical protein	64	55	39	56	10	79	11	29	42	73	99	97	85	7	13	2.46674	2.52876	1.72427	2.42312	0.730939	2.64968	1.22723	2.16899	2.77082	2.7386	3.02051	3.28695	2.94635	0.644411	0.979138	-0.804054	0.377829
llmg_0392	ldhB	L-lactate dehydrogenase	18	2	12	6	41	20	61	71	12	9	35	30	9	29	104	0.771532	-1.27193	0.218349	-0.388549	2.62006	0.804868	3.58729	3.41995	1.07135	0.0124783	1.58775	1.66225	0.0081497	2.53842	3.83658	-1.23926	0.389271
llmg_0393	rlrD	LysR family transcriptional regulator	54	41	78	81	52	22	26	30	49	86	79	47	89	18	44	2.23183	2.12293	2.67723	2.93791	2.95238	0.926369	2.39084	2.21563	2.9868	2.9681	2.70444	2.27458	3.01091	1.88218	2.62447	-0.0299621	0.9829
llmg_0394	llmg_0394	permease	31	27	50	29	89	27	86	124	48	39	105	59	49	101	156	1.47865	1.55622	2.06222	1.52588	3.71116	1.19172	4.0754	4.21214	2.95785	1.87358	3.10324	2.58972	2.18053	4.30063	4.41439	-0.832543	0.457922
llmg_0395	thiI	thiamine biosynthesis protein ThiI	908	726	932	751	194	1263	54	72	831	1466	1387	1691	1467	26	47	6.24093	6.2014	6.21153	6.11468	4.82265	6.60212	3.41473	3.43974	7.03402	7.02224	6.79348	7.38086	7.01775	2.38694	2.71646	-0.750002	0.326158
llmg_0396	llmg_0396	9	173	163	137	149	49	167	41	58	110	177	245	157	205	42	64	3.86608	4.06058	3.46913	3.7989	2.86907	3.70369	3.02646	3.13458	4.13189	3.98921	4.30516	3.96963	4.19303	3.05637	3.14946	-0.521218	0.432836
llmg_0397	llmg_0397	NAD(P)H dehydrogenase (quinone)	410	397	732	386	501	302	349	384	210	349	489	222	230	347	431	5.09876	5.33401	5.86417	5.15864	6.18476	4.54786	6.08248	5.83169	5.05645	4.95916	5.29447	4.4637	4.35722	6.07017	5.87135	0.419908	0.637232
llmg_0398	llmg_0398	hypothetical protein	141	105	119	102	63	132	37	55	41	74	83	42	48	39	51	3.57576	3.43619	3.27008	3.26225	3.22231	3.37059	2.88241	3.05986	2.73715	2.75761	2.77344	2.11981	2.15219	2.95228	2.83064	0.513258	0.396502
llmg_0399	nha	Na+/H+ antiporter	2415	1952	1807	1499	602	2605	185	369	946	1444	2272	1369	1775	178	229	7.64966	7.6257	7.16472	7.10959	6.44901	7.64492	5.17078	5.77442	7.22073	7.00046	7.5044	7.07653	7.29229	5.11142	4.96361	-0.137157	0.881318
llmg_0400	llmg_0400	hypothetical protein	2158	1781	1730	2097	599	2042	133	131	1074	1852	2439	1267	1411	150	150	7.48751	7.49358	7.102	7.59329	6.44182	7.29404	4.69799	4.29048	7.40357	7.35895	7.60661	6.96501	6.96169	4.86616	4.35838	-0.119947	0.88547
llmg_0401	tyrS	tyrosyl-tRNA synthetase	6099	4977	3644	3899	3744	4412	3301	4875	5890	9520	13060	7500	7319	3000	4473	8.98529	8.97508	8.17558	8.48733	9.08281	8.40445	9.32005	9.49296	9.85737	9.71933	10.0261	9.52845	9.33464	9.17809	9.24211	-1.54163	0.00728739
llmg_0402	pbp1B	penicillin-binding protein 1B	6457	4657	6502	5474	9832	6417	9837	12462	3848	8248	8489	5898	6884	14305	21023	9.06755	8.87924	9.01047	8.97658	10.4754	8.94463	10.895	10.8468	9.24338	9.51246	9.4048	9.18189	9.24627	11.4312	11.4744	-0.466159	0.631163
llmg_0403	pepA	glutamyl-aminopeptidase	4481	3370	4123	3588	4124	4274	5000	5420	2926	4785	5494	5845	6442	5635	7373	8.54076	8.41284	8.35362	8.36748	9.22223	8.35863	9.91891	9.64581	8.84836	8.72724	8.7773	9.16888	9.15057	10.0873	9.96292	-0.392131	0.649444
llmg_0405	llmg_0405	hypothetical protein	835	751	1184	1082	280	706	159	206	497	972	1007	649	955	101	252	6.12036	6.2501	6.55592	6.64015	5.34869	5.76548	4.95367	4.93786	6.29399	6.43058	6.33261	6.00221	6.39972	4.30063	5.1008	0.216696	0.76542
llmg_0406	trxH	thioredoxin H-type	1506	1108	1831	1611	474	1089	239	286	612	1750	1510	1044	1276	237	350	6.96928	6.80988	7.18373	7.2134	6.10508	6.38877	5.53834	5.40844	6.59354	7.27733	6.91583	6.68624	6.81686	5.52223	5.57223	0.0909917	0.900299
llmg_0407	pheT	phenylalanyl-tRNA synthetase beta chain	8878	6932	9631	8020	4113	6913	4060	3702	4956	6943	9362	7200	8426	4317	4893	9.52676	9.4529	9.57708	9.52739	9.21837	9.052	9.61853	9.096	9.60834	9.26406	9.54598	9.46957	9.53778	9.703	9.37154	0.140591	0.883845
llmg_0408	noxE	NADH oxidase	20235	15584	25041	22118	10587	25050	8433	8819	6066	8044	10655	7579	10246	7770	10311	10.7151	10.6214	10.9554	10.9907	10.5821	10.909	10.6729	10.348	9.89983	9.47634	9.73257	9.54356	9.81985	10.5507	10.4467	1.36321	0.0257636
llmg_0409	ssbA	single-stranded DNA-binding protein	61	68	92	125	17	134	7	17	16	30	23	5	9	4	12	2.40019	2.8247	2.9081	3.54973	1.41854	3.39185	0.647926	1.44569	1.44954	1.51989	1.03416	-0.506029	0.0081497	-0.0232045	0.87653	2.05981	0.00836635
llmg_0410	groES	co-chaperonin GroES	751	407	648	748	6375	372	5132	3873	1071	630	605	325	392	4159	4577	5.96789	5.36971	5.689	6.10892	9.85043	4.84616	9.95649	9.16112	7.39954	5.8069	5.60007	5.00918	5.12026	9.64922	9.27526	0.207691	0.908429
llmg_0411	groEL	molecular chaperone GroEL	5174	4872	3890	3097	68577	2951	102438	95091	10451	3537	5663	1977	2179	130435	177874	8.74811	8.94433	8.26976	8.15532	13.2774	7.82466	14.2753	13.7784	10.6845	8.2915	8.82099	7.60603	7.58778	14.6198	14.5551	-0.366952	0.848954
llmg_0412	vicX	ribonuclease Z	987	971	893	843	182	1159	64	127	456	916	1255	853	830	70	134	6.36096	6.61985	6.15004	6.28092	4.73124	6.47842	3.65536	4.24624	6.17013	6.34519	6.64949	6.3954	6.19787	3.77856	4.19743	-0.289215	0.75824
llmg_0413	kinC	sensor histidine kinase	6656	5455	6024	4948	4410	6640	4068	5765	3710	5998	6971	5803	7020	4983	7122	9.11132	9.10733	8.90036	8.83089	9.31893	8.99389	9.62137	9.73481	9.19071	9.05306	9.12066	9.15848	9.27448	9.90993	9.91296	-0.221298	0.801185
llmg_0414	llrC	two-component system regulator	18380	13618	14561	13369	8439	14576	7984	8589	9835	14816	20114	15663	18066	8949	9646	10.5764	10.4269	10.1733	10.2644	10.255	10.1279	10.594	10.3099	10.5969	10.3573	10.6491	10.5906	10.6379	10.7545	10.3505	-0.291015	0.750469
llmg_0415	tmk	thymidylate kinase	1177	1145	1202	1042	406	1942	113	136	642	1288	1343	1370	1509	141	163	6.61435	6.85718	6.57764	6.58592	5.88241	7.2217	4.46497	4.34395	6.66244	6.83581	6.74706	7.07758	7.05841	4.77756	4.4771	-0.21072	0.799463
llmg_0416	holB	DNA polymerase III subunit delta'	1160	958	1053	949	336	1711	114	234	663	1262	1156	1085	1311	109	172	6.59341	6.60045	6.38716	6.45136	5.61048	7.03928	4.47756	5.12053	6.70878	6.80645	6.5312	6.7417	6.85583	4.40946	4.55392	-0.256266	0.764231
llmg_0417	llmg_0417	hypothetical protein	1380	1365	1497	1296	438	1997	214	298	728	1756	1561	1442	1525	190	254	6.84345	7.11031	6.89364	6.90001	5.99149	7.26194	5.37971	5.46745	6.84345	7.28226	6.96367	7.15137	7.0736	5.20498	5.11213	-0.23521	0.773294
llmg_0418	llmg_0418	DNA replication intiation control protein YabA	643	713	862	720	233	1214	112	141	340	816	930	928	1011	81	91	5.74472	6.1754	6.09922	6.05406	5.08511	6.54516	4.45227	4.3955	5.74808	6.17887	6.21817	6.51668	6.48173	3.98609	3.64699	-0.122168	0.891938
llmg_0419	llmg_0419	hypothetical protein	1342	1402	1537	1406	414	2165	192	286	736	1628	1656	1750	1826	170	225	6.80324	7.14884	6.93162	7.01734	5.91047	7.37832	5.22405	5.40844	6.85918	7.17322	7.04876	7.43027	7.3331	5.0455	4.93837	-0.13743	0.881318
llmg_0420	llmg_0420	hypothetical protein	19	12	19	28	9	28	8	26	18	39	16	25	21	15	15	0.840075	0.510753	0.781069	1.47904	0.599265	1.23939	0.815967	2.01927	1.60697	1.87358	0.57449	1.41841	1.04539	1.63564	1.16475	-0.210453	0.864053
llmg_0423	drrA	daunorubicin resistance ABC transporter ATP-binding subunit	19	12	14	20	26	10	67	76	11	9	15	1	10	99	205	0.840075	0.510753	0.402693	1.03684	1.99136	-0.0299166	3.72036	3.51625	0.958985	0.0124783	0.495007	-1.68777	0.129419	4.27209	4.80504	0.54555	0.682476
llmg_0424	llmg_0424	transcriptional regulator	184	114	116	157	169	137	113	124	85	230	200	114	158	115	159	3.95376	3.5526	3.23406	3.87323	4.62521	3.42315	4.46497	4.21214	3.76505	4.36265	4.01585	3.51524	3.8223	4.48602	4.4416	-0.620678	0.410413
llmg_0425	mvk	mevalonate kinase	7236	5829	4876	4336	1621	4118	1082	1135	3693	4554	6778	4893	5220	1090	1146	9.23182	9.20296	8.59548	8.64051	7.87586	8.30502	7.71182	7.39165	9.18409	8.65589	9.08017	8.9125	8.84723	7.71838	7.27894	-0.265554	0.758723
llmg_0426	mvaD	diphosphomevalonate decarboxylase	1492	1449	1855	1588	592	1696	266	397	804	1716	1906	1514	1729	277	464	6.95583	7.19634	7.20249	7.19268	6.4249	7.02659	5.69209	5.87955	6.98645	7.24906	7.25131	7.22156	7.25446	5.74627	5.97742	-0.0526569	0.94724
llmg_0427	llmg_0427	phosphomevalonate kinase	1287	1156	1324	1090	442	1391	346	444	631	1427	1458	1090	1339	380	578	6.74298	6.87095	6.71681	6.65075	6.00456	6.74109	6.07007	6.04042	6.63756	6.98341	6.86537	6.74832	6.88626	6.20083	6.29341	-0.24179	0.729293
llmg_0428	fni	isopentenyl pyrophosphate isomerase	1120	884	920	754	518	1246	437	641	535	1076	1158	915	1029	488	790	6.5429	6.48473	6.19289	6.12042	6.23277	6.58261	6.40598	6.56875	6.40001	6.57689	6.53369	6.49638	6.50713	6.5608	6.74314	-0.399227	0.496911
llmg_0429	sodA	SodA protein	44377	30959	56854	44828	40054	31563	33560	33257	21493	28963	42733	22088	26829	46338	53660	11.8479	11.6116	12.1383	12.0098	12.5016	11.2424	12.6654	12.2628	11.7247	11.3243	11.7361	11.0865	11.2084	13.1268	12.8262	0.530638	0.606536
llmg_0430	cstA	carbon starvation protein A	451	347	386	360	5861	517	4500	8438	151	96	154	125	99	6282	8960	5.23545	5.14089	4.94563	5.05865	9.72918	5.31803	9.76694	10.2843	4.5842	3.12272	3.64442	3.64578	3.1607	10.2441	10.2441	1.6141	0.183596
llmg_0431	llmg_0431	acyl carrier protein phosphodiesterase 2	15	8	10	5	13	4	6	21	15	16	26	17	19	16	25	0.543888	0.0293022	0.00695008	-0.573661	1.06629	-0.946272	0.4577	1.729	1.36387	0.703417	1.1937	0.914881	0.916515	1.72259	1.8461	-1.4487	0.131303
llmg_0432	llmg_0432	transcriptional regulator	203	176	299	177	135	180	96	121	84	171	157	96	130	84	137	4.09369	4.16993	4.58005	4.04386	4.30426	3.81015	4.23221	4.17722	3.74824	3.94013	3.67178	3.27232	3.54553	4.03787	4.22901	0.532867	0.404299
llmg_0433	rheB	ATP-dependent RNA helicase	4620	4008	4942	4301	2763	5981	2401	3487	2336	5211	5199	4351	4982	2281	4086	8.5848	8.66283	8.61487	8.62882	8.64467	8.84316	8.86096	9.00971	8.52364	8.85022	8.69772	8.7432	8.77994	8.78296	9.1116	-0.154189	0.865015
llmg_0434	llmg_0434	hypothetical protein	2325	1956	2487	2092	1873	3260	1827	2589	1120	2314	2183	2064	2445	1819	3031	7.59493	7.62865	7.62495	7.58985	8.08415	7.9682	8.46701	8.58033	7.464	7.67988	7.44682	7.66809	7.75377	8.45662	8.6809	0.0395438	0.967045
llmg_0435	hexR	HTH-type transcriptional regulator	2877	2766	2919	2523	2820	3820	2765	3465	1606	2601	2835	2566	3116	2767	4125	7.90196	8.12809	7.85579	7.85983	8.67411	8.19673	9.06452	9.00059	7.98345	7.84839	7.82345	7.98187	8.10333	9.06149	9.1253	0.0218594	0.9829
llmg_0436	llmg_0436	hypothetical protein	109	94	113	122	140	224	139	211	103	109	167	105	134	152	264	3.2119	3.27983	3.19713	3.51533	4.35618	4.12136	4.76114	4.97222	4.03822	3.30175	3.75943	3.39889	3.58847	4.88513	5.1675	-0.190098	0.80575
llmg_0437	ptcB	cellobiose-specific PTS system IIB component	1781	530	5160	767	10949	526	6750	5503	1424	651	1004	1026	726	7654	7543	7.21087	5.74895	8.67711	6.145	10.6306	5.3428	10.3518	9.66773	7.81008	5.85403	6.32832	6.6612	6.00533	10.529	9.9958	1.79959	0.260487
llmg_0438	ptcA	cellobiose-specific PTS system IIA component	1133	579	2503	422	9623	355	8058	6133	1584	557	813	862	583	8256	8156	6.55951	5.87604	7.63419	5.28655	10.4444	4.77918	10.6073	9.82406	7.96357	5.62994	6.02478	6.4105	5.69002	10.6382	10.1085	1.05483	0.561077
llmg_0439	llmg_0439	LacI family transcriptional regulator	188	165	259	86	2105	96	1163	1425	407	160	185	198	134	1176	1592	3.98437	4.07795	4.37483	3.022	8.25249	2.92221	7.81587	7.71955	6.00663	3.84558	3.90491	4.30032	3.58847	7.82783	7.75262	-0.0235425	0.990761
llmg_0440	ptcC	cellobiose-specific PTS system IIC component	136	102	187	72	2476	105	2902	3003	151	98	95	80	79	3216	4759	3.52461	3.3952	3.91059	2.77297	8.48653	3.04803	9.13426	8.79423	4.5842	3.15175	2.96259	3.01561	2.84375	9.27836	9.33149	0.400296	0.82943
llmg_0441	celA	6-phospho-beta-glucosidase	67	64	36	33	388	65	423	504	69	46	85	32	21	461	710	2.53035	2.73993	1.61648	1.69936	5.81723	2.37873	6.35912	6.22273	3.46939	2.09899	2.80674	1.74931	1.04539	6.47887	6.58943	-0.881154	0.475087
llmg_0442	llmg_0442	hypothetical protein	269	199	196	347	64	321	20	22	91	116	215	116	171	23	29	4.49541	4.34516	3.97747	5.00593	3.24452	4.63512	2.02972	1.79191	3.86197	3.38967	4.11887	3.53987	3.93472	2.21767	2.04845	0.788055	0.340201
llmg_0443	llmg_0443	hypothetical protein	255	163	278	232	238	284	221	191	149	179	244	452	218	243	139	4.41905	4.06058	4.47596	4.42983	5.11555	4.46004	5.42591	4.82957	4.56513	4.0052	4.29932	5.48239	4.28074	5.55813	4.24968	0.296049	0.765215
llmg_0444	ligA	NAD-dependent DNA ligase LigA	4052	3160	3397	3413	1596	4080	1075	1377	2462	5375	5812	4605	5343	1075	1518	8.39566	8.32007	8.07439	8.29539	7.85345	8.29166	7.70247	7.67016	8.59939	8.89491	8.85844	8.82502	8.88082	7.69841	7.68402	-0.688075	0.299616
llmg_0445	llmg_0445	lipid kinase	2975	2140	2319	1887	982	2422	828	1017	1418	2765	3014	2650	3094	757	1087	7.95024	7.75822	7.52416	7.44123	7.15361	7.53995	7.32627	7.23349	7.804	7.93653	7.9117	8.02831	8.09311	7.19306	7.20279	-0.44127	0.502763
llmg_0446	msmK	multiple sugar-binding transport ATP-binding protein	4696	880	11253	841	47745	1863	20034	22428	399	633	354	1005	1960	15489	20236	8.60833	6.4782	9.80158	6.2775	12.755	7.16188	11.9211	11.6945	5.97809	5.81373	4.83135	6.63143	7.43514	11.5459	11.4193	3.52356	0.0272245
llmg_0447	nifJ	NifJ protein	633	530	600	560	965	605	673	1364	296	618	664	863	718	561	1400	5.7222	5.74895	5.57844	5.6928	7.12846	5.54369	7.02769	7.65649	5.54899	5.77926	5.73376	6.41217	5.9894	6.76149	7.5674	-0.120453	0.904143
llmg_0448	llmg_0448	hypothetical protein	2197	2126	3533	2910	3420	2930	3322	5554	972	2375	2767	1767	1979	4564	7891	7.51332	7.74876	8.13098	8.06554	8.95228	7.81437	9.32919	9.68103	7.25979	7.71738	7.78846	7.4442	7.44904	9.78324	10.0609	0.345557	0.706865
llmg_0449	llmg_0449	hypothetical protein	417	419	574	410	633	503	554	1196	150	496	449	244	267	831	1511	5.12304	5.41142	5.51482	5.24516	6.52128	5.27864	6.74747	7.46708	4.57469	5.46336	5.17204	4.59877	4.57036	7.32742	7.67736	0.0619897	0.94724
llmg_0450	llmg_0450	hypothetical protein	1588	1721	2638	2163	3628	2305	3470	6025	748	1695	1665	1189	1316	4508	8874	7.04564	7.4442	7.7099	7.63795	9.03743	7.4686	9.39206	9.79844	6.88247	7.23132	7.05657	6.8735	6.86131	9.76544	10.2302	0.528436	0.573389
llmg_0451	glmM	phosphoglucosamine mutase	6515	5861	7902	6071	13207	8551	13091	19765	3106	4722	5903	5565	6131	16852	28512	9.08044	9.21086	9.2917	9.12586	10.9011	9.35867	11.3073	11.5121	8.93445	8.70813	8.88085	9.09808	9.07921	11.6675	11.9139	0.414251	0.679245
llmg_0452	treR	trehalose operon transcriptional repressor	259	191	318	190	469	277	432	354	160	208	279	288	250	442	452	4.44128	4.28659	4.66817	4.14484	6.08983	4.42438	6.38942	5.71479	4.667	4.21917	4.49075	4.83603	4.47632	6.4183	5.93975	0.0698863	0.94724
llmg_0453	llmg_0453	sucrose-specific PTS enzyme IIABC	103	30	439	68	1652	64	2137	3252	34	60	67	79	50	1699	3106	3.13214	1.69779	5.13005	2.69313	7.90316	2.35728	8.69299	8.9091	2.47647	2.46556	2.47513	2.99794	2.20833	8.35822	8.71615	1.94372	0.20568
llmg_0454	llmg_0454	beta-glucoside-specific PTS system IIABC component	296	172	839	170	16959	176	21328	28842	232	248	266	294	235	18406	31294	4.63217	4.13716	6.06033	3.98641	11.2618	3.77822	12.0114	12.0573	5.19931	4.47028	4.42258	4.86556	4.38793	11.7948	12.0482	0.927674	0.653213
llmg_0455	trePP	trehalose/maltose hydrolase	343	262	302	197	8267	244	9087	16469	300	252	257	268	224	8032	13364	4.84309	4.73833	4.59433	4.19642	10.2253	4.2433	10.7806	11.2489	5.56826	4.49314	4.37342	4.73299	4.31949	10.5986	10.8208	-0.0255156	0.990761
llmg_0456	pgmB	beta-phosphoglucomutase	115	82	80	70	1934	92	2048	3863	116	107	101	68	48	1905	2840	3.28748	3.0874	2.71256	2.7336	8.13035	2.86256	8.63165	9.15739	4.20761	3.27561	3.04862	2.7878	2.15219	8.52322	8.58705	-0.455105	0.790849
llmg_0457	llmg_0457	lipase/esterase	460	468	463	409	269	569	277	300	393	570	885	733	788	319	373	5.2638	5.57022	5.20639	5.24166	5.29118	5.4556	5.75031	5.47705	5.9563	5.66308	6.14682	6.17726	6.12318	5.94919	5.66365	-0.704341	0.185471
llmg_0458	llmg_0458	hypothetical protein	738	660	1205	1237	175	1311	291	282	601	1025	1525	899	904	249	336	5.94279	6.06431	6.58123	6.83291	4.67512	6.65581	5.82117	5.38822	6.56743	6.50699	6.93007	6.47099	6.32074	5.59317	5.5136	-0.0216325	0.985751
llmg_0459	llmg_0459	hypothetical protein	421	401	364	299	95	349	59	68	268	426	712	442	428	44	75	5.13672	5.34839	4.86156	4.79267	3.80381	4.75478	3.54006	3.35893	5.4063	5.24501	5.83407	5.45027	5.24628	3.12181	3.37321	-0.746235	0.221022
llmg_0460	llmg_0460	acetyltransferase	838	696	665	714	171	791	108	92	511	987	1428	875	938	95	105	6.12552	6.14069	5.72621	6.04202	4.64204	5.92889	4.40032	3.78723	6.33396	6.45262	6.83543	6.43204	6.37387	4.21325	3.85018	-0.76625	0.252982
llmg_0461	lytR	transcriptional regulator	12440	9193	11476	8868	3829	9571	2686	2417	8667	14421	18359	16865	17414	2640	3438	10.0133	9.86006	9.82988	9.67236	9.11519	9.5212	9.02271	8.48121	10.4145	10.3183	10.5174	10.6973	10.5849	8.99374	8.86259	-0.668138	0.383398
llmg_0462	truA	tRNA pseudouridine synthase A	1082	960	1224	1016	379	1270	174	191	521	1110	1207	935	1018	143	223	6.49321	6.60345	6.60375	6.54955	5.7835	6.61007	5.08288	4.82957	6.36185	6.62167	6.59335	6.5275	6.49166	4.79772	4.92557	-0.0306969	0.969449
llmg_0463	thiD2	phosphomethylpyrimidine kinase	882	823	1140	732	395	1076	279	352	426	946	1011	763	898	193	386	6.19913	6.38183	6.50141	6.07783	5.84293	6.37149	5.76065	5.70665	6.07225	6.39156	6.33832	6.23496	6.31116	5.22746	5.71288	-0.0598948	0.938854
llmg_0464	llmg_0464	hypothetical protein	1435	1128	1367	1274	758	1822	513	589	712	1420	1424	1303	1727	390	651	6.89973	6.83564	6.76283	6.87535	6.78072	7.12982	6.63677	6.44698	6.81144	6.97632	6.83139	7.00536	7.25279	6.2382	6.46456	-0.0856448	0.908599
llmg_0465	llmg_0465	hypothetical protein	2083	1906	2048	1844	1170	2337	766	868	1173	2096	2272	1965	2281	632	961	7.43654	7.59133	7.34509	7.40802	7.40598	7.48847	7.21414	7.00528	7.53063	7.53729	7.5044	7.59725	7.6537	6.9331	7.02532	-0.144216	0.848954
llmg_0466	aspC	aminotransferase	2663	2452	2358	2089	1410	2685	925	1173	1455	2678	2939	2265	2848	778	1314	7.79055	7.95439	7.54819	7.58778	7.67486	7.68852	7.4859	7.4391	7.84112	7.89045	7.87538	7.80202	7.97368	7.23248	7.47604	-0.315114	0.654483
llmg_0467	pyrG	CTP synthetase	11320	8964	10019	7778	6212	9241	9077	6677	9183	12206	12355	13983	15004	8511	12472	9.87724	9.82367	9.63405	9.4832	9.81307	9.47059	10.7791	9.94664	10.4979	10.0778	9.94608	10.427	10.37	10.6821	10.7212	-0.452942	0.600845
llmg_0475	llmg_0475	malate/lactate dehydrogenase	62	26	37	26	10	36	11	24	7	40	37	23	29	3	10	2.42272	1.50577	1.65331	1.38054	0.730939	1.57289	1.22723	1.91007	0.394112	1.90802	1.66241	1.30804	1.46959	-0.338204	0.64643	-0.280387	0.780685
llmg_0476	llmg_0476	hypothetical protein	1267	980	1314	896	2010	1128	3229	3180	1257	1390	1524	1721	1650	3015	3996	6.72043	6.63313	6.70589	6.36865	8.18592	6.43941	9.28824	8.87681	7.6303	6.94557	6.92912	7.40619	7.18708	9.18528	9.07948	-0.390888	0.695489
llmg_0477	llmg_0477	hypothetical protein	5124	2552	5026	4485	3420	3022	5804	5983	2545	2986	4098	4223	4652	7000	7831	8.7341	8.01201	8.63917	8.68923	8.95228	7.85893	10.134	9.78835	8.6472	8.04737	8.3546	8.70015	8.68111	10.4002	10.0498	0.455503	0.621884
llmg_0478	ntd	nucleoside deoxyribosyltransferase	26	29	19	27	1	33	2	2	16	50	29	33	48	0	4	1.24585	1.65212	0.781069	1.43063	-1.48704	1.45667	-0.739141	-0.97854	1.44954	2.21356	1.33735	1.79095	2.15219	-2.23808	-0.408709	-0.75506	0.521662
llmg_0479	llmg_0479	hypothetical protein	27	36	33	18	5	49	8	6	15	56	36	47	80	3	4	1.29551	1.94502	1.49999	0.901306	-0.0956601	1.99014	0.815967	0.13559	1.36387	2.36998	1.62556	2.27458	2.86137	-0.338204	-0.408709	-0.861762	0.395554
llmg_0480	dukA	deoxyguanosine kinase	11	15	11	24	1	30	1	2	12	28	32	23	32	0	7	0.170757	0.789103	0.116518	1.27482	-1.48704	1.33027	-1.30211	-0.97854	1.07135	1.42795	1.46798	1.30804	1.60122	-2.23808	0.213246	-0.715211	0.583666
llmg_0481	llmg_0481	hypothetical protein	1205	1058	1130	1000	1493	1551	1768	1908	979	2078	2591	2336	2584	2395	3910	6.6482	6.74339	6.48873	6.5267	7.7573	6.89788	8.41968	8.14028	7.27013	7.52486	7.69374	7.84651	7.83347	8.85329	9.04811	-1.10566	0.0486118
llmg_0482	llmg_0482	hypothetical protein	1237	1019	923	858	1338	1292	1144	1690	1021	2505	2937	2335	2586	1352	2125	6.68593	6.68931	6.19757	6.3063	7.59933	6.6348	7.79213	7.96538	7.33065	7.79419	7.8744	7.84589	7.83458	8.02887	8.16889	-1.58448	0.00107534
llmg_0483	dnaE	DNA polymerase III DnaE	2335	1859	1915	1813	2118	2363	1986	2674	1471	2356	2806	2184	2669	1956	3133	7.60111	7.55535	7.24835	7.38359	8.26137	7.50442	8.58733	8.62691	7.85689	7.70581	7.80863	7.74954	7.88012	8.56132	8.72863	-0.441101	0.568868
llmg_0484	llmg_0484	LacI family transcriptional regulator	185	114	205	191	46	158	31	26	87	224	260	220	265	34	39	3.96148	3.5526	4.04138	4.15232	2.78065	3.62511	2.63516	2.01927	3.79808	4.32491	4.38999	4.45077	4.55961	2.76014	2.45679	-0.263098	0.734986
llmg_0487	llmg_0487	trehalose/maltose hydrolase	48	50	31	25	133	27	264	270	32	34	34	28	30	243	411	2.07002	2.39654	1.41675	1.32865	4.28296	1.19172	5.68125	5.32581	2.39244	1.68786	1.54892	1.5696	1.51482	5.55813	5.80306	-0.264225	0.854694
llmg_0488	llmg_0488	multiple sugar-binding protein	29	29	27	26	184	45	339	293	29	30	42	26	28	280	470	1.38999	1.65212	1.23431	1.38054	4.74688	1.87411	6.04067	5.44315	2.25643	1.51989	1.83373	1.47059	1.4229	5.76175	5.99589	-0.407024	0.75824
llmg_0490	llmg_0490	sugar transport system permease	4	10	7	13	47	12	88	109	10	7	5	10	8	73	112	-0.877749	0.290018	-0.382756	0.493458	2.81073	0.180121	4.10815	4.0284	0.837128	-0.265972	-0.710548	0.258637	-0.124257	3.83818	3.94197	0.759644	0.625477
llmg_0491	hly	hemolysin like protein	1177	1027	1031	957	574	1235	423	402	642	885	1588	1184	1250	402	470	6.61435	6.70057	6.35678	6.46344	6.38047	6.56984	6.35912	5.89754	6.66244	6.29565	6.98837	6.86743	6.78722	6.2818	5.99589	-0.272999	0.70318
llmg_0492	llmg_0492	hypothetical protein	5097	4138	4907	4504	1234	5213	326	406	2762	5404	5907	4528	4826	377	381	8.72648	8.70886	8.60462	8.69532	7.48272	8.64499	5.98445	5.91177	8.76519	8.90267	8.88182	8.8007	8.73406	6.18943	5.69414	-0.241715	0.789644
llmg_0493	llmg_0493	esterase	918	758	1096	797	356	1182	192	269	382	768	709	584	717	152	293	6.25669	6.26345	6.44476	6.20019	5.69354	6.50671	5.22405	5.32048	5.91549	6.09167	5.828	5.85049	5.98739	4.88513	5.31703	0.363134	0.599626
llmg_0494	nagZ	beta-N-acetylglucosaminidase	2130	1762	2181	1678	1263	2446	717	1237	904	1625	1586	1456	1588	668	1220	7.46869	7.47812	7.43575	7.2721	7.5162	7.55416	7.11891	7.51565	7.15531	7.17056	6.98656	7.16528	7.13191	7.01289	7.36909	0.27522	0.712788
llmg_0495	llmg_0495	hypothetical protein	693	571	503	552	385	780	199	385	252	519	577	407	464	152	329	5.85234	5.85604	5.32527	5.67213	5.80608	5.90876	5.27542	5.83543	5.31795	5.52845	5.53202	5.33186	5.36217	4.88513	5.48337	-0.0216361	0.981032
llmg_0496	hllA	HU-like DNA-binding protein	19836	13855	12020	12486	3483	10505	3231	2168	14158	16643	30579	22520	20850	2329	2043	10.6863	10.4517	9.89668	10.1659	8.97861	9.65549	9.28913	8.32445	11.1225	10.5251	11.2533	11.1144	10.8447	8.81299	8.11216	-0.897263	0.284878
llmg_0497	llmg_0497	hypothetical protein	48	19	36	48	12	17	27	14	25	74	77	41	43	11	18	2.07002	1.09239	1.61648	2.2102	0.962934	0.600967	2.44313	1.18944	2.05251	2.75761	2.66867	2.08676	2.00147	1.22353	1.40487	-0.80687	0.315015
llmg_0498	ogt	6-O-methylguanine DNA methyltransferase	64	50	73	73	17	85	10	5	15	63	58	61	68	9	15	2.46674	2.39654	2.58493	2.79225	1.41854	2.75185	1.10273	-0.0728173	1.36387	2.53331	2.27553	2.63614	2.63431	0.962837	1.16475	0.29208	0.757245
llmg_0499	adaA	methylphosphotriester-DNA alkyltransferase	78	45	87	76	26	122	20	16	39	89	121	83	71	16	28	2.74218	2.25098	2.82982	2.84861	1.99136	3.25936	2.02972	1.36522	2.66735	3.01625	3.30315	3.06735	2.69451	1.72259	2.00046	-0.336778	0.717417
llmg_0500	nhoA	arylamine N-acetyltransferase 2	102	93	94	114	29	168	16	28	63	166	174	153	131	30	22	3.11841	3.26474	2.93826	3.41935	2.14092	3.71217	1.72639	2.12079	3.34077	3.89792	3.81776	3.93291	3.55639	2.58557	1.67323	-0.672753	0.422371
llmg_0504	llmg_0504	hypothetical protein	25	24	30	21	7	32	13	22	20	33	35	35	44	3	17	1.19441	1.39924	1.37326	1.10012	0.293246	1.41576	1.448	1.79191	1.7489	1.64767	1.58775	1.87078	2.0329	-0.338204	1.32919	-0.400642	0.680932
llmg_0505	nifZ	pyridoxal-phosphate dependent aminotransferase	1053	793	1107	850	425	934	576	558	669	1140	1468	1166	1141	542	798	6.45411	6.3284	6.45913	6.29282	5.94817	6.16786	6.80355	6.36917	6.72175	6.66006	6.87521	6.84537	6.65585	6.71188	6.75765	-0.394058	0.525796
llmg_0506	llmg_0506	hypothetical protein	47	35	64	47	16	45	8	8	34	44	53	34	30	8	16	2.0412	1.90665	2.40225	2.18123	1.33821	1.87411	0.815967	0.479299	2.47647	2.0381	2.15142	1.83141	1.51482	0.812392	1.24931	0.210441	0.803029
llmg_0507	llmg_0507	peptide binding protein	4862	4306	5157	3451	2069	4165	1175	2043	1480	2179	2136	2270	2755	1355	2066	8.65842	8.76624	8.67628	8.31135	8.22762	8.32138	7.83067	8.23884	7.86568	7.59325	7.41545	7.8052	7.92583	8.03206	8.12829	0.999093	0.0806809
llmg_0508	llmg_0508	cysteine synthase	637	507	1042	678	455	787	314	253	413	738	650	905	990	428	424	5.73125	5.68521	6.37205	5.96763	6.04624	5.9216	5.93052	5.2325	6.02768	6.03437	5.70314	6.48056	6.45152	6.37198	5.84782	0.307156	0.664671
llmg_0509	acmD	N-acetylglucosaminidase	7793	5369	9514	6954	2697	7442	1709	1584	3067	4987	5856	4449	4882	1524	1813	9.33877	9.08441	9.55945	9.3217	8.60981	9.15834	8.37074	7.87201	8.91623	8.78687	8.86932	8.77532	8.7507	8.2015	7.93999	0.617014	0.410413
llmg_0510	llmg_0510	Zn-dependent hydrolase	1927	1741	2441	1807	1654	2502	1033	1637	862	1488	1642	1282	1427	1232	1493	7.32438	7.46085	7.59805	7.37881	7.90491	7.58678	7.64503	7.91945	7.08678	7.0437	7.03653	6.98196	6.97793	7.89489	7.66009	0.453125	0.483504
llmg_0511	ponA	penicillin-binding protein 1a	10029	10570	13902	10058	13333	13427	9479	12835	4674	6714	8246	6846	8280	11278	16016	9.70259	10.0614	10.1065	9.85398	10.9148	10.0095	10.8416	10.8893	9.52384	9.21569	9.36291	9.39686	9.51257	11.0882	11.0819	0.694756	0.376707
llmg_0512	recU	Holliday junction-specific endonuclease	2409	2254	2601	2211	2494	2668	1192	1876	920	1911	1846	1208	1364	1602	2382	7.64608	7.83302	7.68954	7.66958	8.49698	7.67936	7.85137	8.1159	7.18058	7.40414	7.20523	6.89633	6.9129	8.27346	8.33348	0.371944	0.628976
llmg_0513	llmg_0513	hypothetical protein	42	27	53	27	4	21	1	0	33	31	31	17	32	4	3	1.88775	1.55622	2.14213	1.43063	-0.338125	0.866897	-1.30211	-2.23808	2.43507	1.56375	1.42573	0.914881	1.60122	-0.0232045	-0.694403	0.363162	0.71982
llmg_0514	llmg_0514	hypothetical protein	1633	1453	1832	1476	430	1946	332	319	1105	1656	2670	2069	2247	269	284	7.08589	7.20031	7.18452	7.08732	5.96498	7.22467	6.01067	5.56523	7.44457	7.19779	7.73702	7.67158	7.63206	5.70415	5.27226	-0.356214	0.666957
llmg_0515	llmg_0515	hypothetical protein	550	398	500	535	157	620	122	143	279	791	855	668	614	88	119	5.5203	5.33762	5.31669	5.62719	4.5199	5.57886	4.57451	4.41562	5.46405	6.13411	6.09722	6.04371	5.76447	4.10414	4.02826	-0.63812	0.31776
llmg_0516	suhB	myo-inositol-1(or 4)-monophosphatase	852	807	900	808	242	1199	204	214	488	1217	1301	1071	1177	167	298	6.14935	6.35358	6.16127	6.21991	5.13945	6.52726	5.31103	4.99245	6.2677	6.75417	6.70131	6.723	6.70058	5.01998	5.34131	-0.538333	0.449056
llmg_0517	murA2	UDP-N-acetylglucosamine 1-carboxyvinyltransferase	5519	5241	6232	5141	1764	6896	819	1035	2549	5609	5821	4744	5036	805	1058	8.84119	9.04961	8.94931	8.88607	7.99772	9.04845	7.31053	7.25876	8.64946	8.95636	8.86067	8.8679	8.79549	7.28163	7.16383	0.00874016	0.994364
llmg_0518	llmg_0518	hypothetical protein	431	358	470	420	180	533	81	103	190	515	452	341	367	80	121	5.17039	5.18565	5.22791	5.27973	4.71543	5.36177	3.9901	3.9478	4.91303	5.51734	5.18159	5.07807	5.02579	3.96841	4.05199	-0.105441	0.886604
llmg_0519	tig	trigger factor	23862	23929	20431	19587	4158	28199	1192	1112	15648	27941	33461	30062	32413	921	1166	10.9529	11.24	10.6619	10.8154	9.23407	11.0798	7.85137	7.36215	11.2668	11.2724	11.3833	11.5311	11.4811	7.47559	7.30387	-0.588315	0.571919
llmg_0520	dnaG	DNA primase	2951	2719	3682	2786	2790	3182	1965	3080	1476	2852	2899	1939	2319	2033	3014	7.93857	8.10338	8.19053	8.00277	8.65869	7.9333	8.572	8.83074	7.86178	7.98119	7.85563	7.57806	7.67752	8.61699	8.67279	0.180112	0.83711
llmg_0521	rpoD	RNA polymerase sigma factor RpoD	10094	8420	11114	8663	8929	7623	7645	9226	5732	9638	11953	9233	10631	7699	10266	9.7119	9.73337	9.78365	9.63863	10.3364	9.19299	10.5314	10.4131	9.81815	9.73709	9.89837	9.82828	9.87305	10.5375	10.4404	-0.107048	0.918991
llmg_0523	glpT	glycerol-3-phosphatase transporter	72	70	63	47	54	78	30	16	24	28	53	32	39	43	38	2.6305	2.86528	2.38045	2.18123	3.00537	2.63193	2.58949	1.36522	1.99668	1.42795	2.15142	1.74931	1.86842	3.08946	2.42078	0.469167	0.599626
llmg_0524	llmg_0524	hypothetical protein	9	18	15	24	11	11	13	9	7	23	15	18	16	16	19	-0.0596075	1.02234	0.486724	1.27482	0.851595	0.078921	1.448	0.624642	0.394112	1.16866	0.495007	0.988304	0.698649	1.72259	1.47679	0.0661923	0.958489
llmg_0526	llmg_0526	hypothetical protein	33	29	41	35	34	27	42	65	10	24	23	26	33	47	66	1.56219	1.65212	1.7919	1.77886	2.36017	1.19172	3.06033	3.29521	0.837128	1.22438	1.03416	1.47059	1.64256	3.21473	3.19281	0.70666	0.376018
llmg_0527	llmg_0527	hypothetical protein	914	823	1370	1292	4942	739	3987	4995	481	845	808	449	667	4736	5952	6.2504	6.38183	6.76598	6.89555	9.48319	5.83114	9.59236	9.52803	6.24691	6.22911	6.01591	5.47283	5.88347	9.8366	9.65412	0.707386	0.585116
llmg_0528	clpE	ATP-dependent Clp protease ATP-binding subunit clpE	13010	11247	16482	13455	105266	9926	118282	121664	8221	8270	9933	6148	7418	167635	224462	10.0779	10.1509	10.352	10.2737	13.8956	9.57372	14.4828	14.1339	10.3383	9.51631	9.63136	9.24176	9.35402	14.9818	14.8907	0.738572	0.63526
llmg_0529	llmg_0529	transcriptional regulator	84	62	96	55	31	76	26	25	60	51	131	62	68	19	24	2.84582	2.6956	2.9678	2.39816	2.23266	2.59575	2.39084	1.9657	3.27189	2.24083	3.41534	2.65881	2.63431	1.95581	1.79075	-0.240791	0.793286
llmg_0530	gapA	glyceraldehyde 3-phosphate dehydrogenase	2656	1153	5570	3879	6336	2482	7897	10024	1481	2945	2235	1766	2544	8011	13080	7.78675	6.86721	8.78736	8.47992	9.84158	7.57522	10.5782	10.5327	7.86665	8.02744	7.48074	7.44339	7.81098	10.5948	10.7898	0.86262	0.39659
llmg_0531	llmg_0531	hypothetical protein	211	171	280	147	163	244	99	119	112	211	415	221	214	159	134	4.14877	4.12885	4.4862	3.7797	4.57351	4.2433	4.27611	4.15345	4.15758	4.2396	5.05913	4.45725	4.25431	4.94963	4.19743	-0.535239	0.462875
llmg_0532	def	peptide deformylase	3802	2480	3322	2743	1853	2582	1177	952	2325	3121	4549	3404	3354	1489	1405	8.30384	7.97075	8.04221	7.98034	8.06867	7.63214	7.83312	7.13834	8.51684	8.11112	8.50514	8.38929	8.20943	8.16801	7.57254	-0.310168	0.724395
llmg_0533	nudH	dinucleoside polyphosphate hydrolase	184	144	256	270	269	150	239	324	68	227	209	126	180	253	360	3.95376	3.88419	4.3582	4.64667	5.29118	3.55147	5.53834	5.58757	3.44873	4.3439	4.07854	3.65709	4.00772	5.61606	5.61269	0.295075	0.752714
llmg_0534	uvrB	excinuclease ABC subunit B	2371	1842	2738	2124	5371	2354	4995	7378	1319	2428	2463	2033	2372	6082	10904	7.62316	7.54211	7.76353	7.61173	9.60325	7.49892	9.91747	10.0906	7.69969	7.74919	7.62072	7.64628	7.71008	10.1974	10.5274	0.0032663	0.999279
llmg_0535	gltS	arginine/ornithine ABC transporter substrate-binding protein	500	564	204	277	47	703	6	16	320	708	879	395	452	17	19	5.38346	5.83831	4.03442	4.68329	2.81073	5.75936	0.4577	1.36522	5.66097	5.97469	6.13704	5.28891	5.32456	1.80459	1.47679	-1.67311	0.0528958
llmg_0536	argE	acetylornithine deacetylase	1198	1591	711	834	183	1605	63	99	686	1650	2110	897	1005	83	89	6.63981	7.33103	5.82233	6.26548	4.73908	6.94716	3.63302	3.89146	6.75788	7.19256	7.39781	6.46778	6.47316	4.02082	3.61548	-1.24065	0.0983798
llmg_0538	llmg_0538	(3R)-hydroxymyristoyl-ACP dehydratase	1797	1220	1566	1293	695	2283	494	508	939	1901	2228	4065	2369	443	316	7.22375	6.94855	6.95854	6.89667	6.65579	7.45479	6.58244	6.2341	7.21003	7.39658	7.47622	8.64516	7.70826	6.42155	5.42549	-0.509704	0.540384
llmg_0539	fabI	enoyl-ACP reductase	1741	1101	1848	1309	955	1784	789	541	1051	2107	2373	4229	2636	560	463	7.17814	6.80075	7.19705	6.91438	7.11345	7.09946	7.25676	6.32465	7.37238	7.54483	7.56707	8.70219	7.86218	6.75892	5.97432	-0.493919	0.543556
llmg_0540	oxaA2	OxaA-like protein precursor	2845	2084	3942	3379	1381	5750	1064	1306	2387	3808	6334	3983	4221	899	1241	7.88584	7.72	8.2889	8.28096	7.64491	8.78637	7.68765	7.59387	8.55478	8.39794	8.98247	8.61578	8.54092	7.44075	7.39368	-0.434946	0.610493
llmg_0541	pgmA	alpha-phosphoglucomutase	4313	3711	6199	4514	4253	6625	3616	4374	3556	5056	7463	6950	6432	3981	5120	8.48566	8.55182	8.94165	8.69852	9.26665	8.99063	9.4515	9.33656	9.12957	8.80668	9.21902	9.4186	9.14832	9.58613	9.43695	-0.202412	0.826553
llmg_0542	llmg_0542	hypothetical protein	1290	1056	1610	1231	739	1212	592	764	887	1077	1764	1411	1668	736	846	6.74634	6.74067	6.99845	6.82591	6.74417	6.54278	6.843	6.82148	7.12796	6.57822	7.13977	7.12006	7.20272	7.15253	6.84176	0.0285563	0.969761
llmg_0543	dfpA	phosphopantothenoylcysteine decarboxylase	817	605	1252	979	417	755	279	374	485	792	976	784	921	340	491	6.08902	5.93919	6.63631	6.49615	5.92085	5.86193	5.76065	5.79377	6.25882	6.13593	6.28762	6.27403	6.34755	6.04086	6.05875	0.35501	0.552114
llmg_0544	dfpB	phosphopantothenate--cysteine ligase	853	532	1413	1081	331	759	230	302	459	882	951	727	777	260	399	6.15104	5.75437	6.81048	6.63882	5.58894	5.86952	5.48322	5.48659	6.17956	6.29076	6.25029	6.16544	6.10296	5.65526	5.76047	0.457671	0.418317
llmg_0546	xylH	4-oxalocrotonate tautomerase	113	92	83	106	34	95	19	20	84	151	151	110	142	16	13	3.26273	3.24949	2.76399	3.31654	2.36017	2.90752	1.95965	1.66321	3.74824	3.76332	3.61652	3.46469	3.6707	1.72259	0.979138	-0.640094	0.335848
llmg_0547	ctpE	cation transporter E1-E2 family ATPase	1446	976	1391	1250	470	1545	410	480	725	1231	1463	1241	1377	339	651	6.91073	6.62724	6.78789	6.84796	6.09289	6.89229	6.31421	6.15254	6.8375	6.77064	6.8703	6.93515	6.92656	6.03662	6.46456	-0.00315232	0.999055
llmg_0548	llmg_0548	hypothetical protein	42	19	18	35	7	27	5	19	34	30	18	26	30	2	12	1.88775	1.09239	0.712919	1.77886	0.293246	1.19172	0.238526	1.59429	2.47647	1.51989	0.721416	1.47059	1.51482	-0.741767	0.87653	0.178225	0.890379
llmg_0551	llmg_0551	hypothetical protein	106	95	75	58	18	100	14	18	44	81	90	46	65	12	23	3.17257	3.29477	2.62256	2.47178	1.49463	2.97949	1.54689	1.5219	2.8359	2.8841	2.88677	2.24492	2.57149	1.33811	1.73318	-0.345891	0.70318
llmg_0552	llmg_0552	glyoxylase	881	565	764	853	159	627	38	61	432	1221	1050	619	879	31	47	6.1975	5.84086	5.92568	6.29789	4.53799	5.59499	2.9198	3.20562	6.09236	6.75889	6.39278	5.93416	6.28039	2.63123	2.71646	-0.464918	0.521662
llmg_0553	llmg_0553	hypothetical protein	111	58	47	64	6	54	2	5	61	75	86	32	54	6	3	3.23754	2.60264	1.97761	2.60862	0.111858	2.12317	-0.739141	-0.0728173	3.29522	2.77638	2.8231	1.74931	2.31445	0.454263	-0.694403	-0.492233	0.646453
llmg_0554	tnp905	transposase for insertion sequence element IS905B	144	126	230	185	115	177	94	98	75	124	136	94	86	95	169	3.6056	3.6945	4.20537	4.10683	4.07563	3.78627	4.20218	3.87702	3.58747	3.48401	3.46833	3.24262	2.96277	4.21325	4.52877	0.690969	0.207816
llmg_0555	tdk	thymidine kinase	536	396	428	407	175	486	79	123	348	619	597	477	558	87	114	5.48327	5.33039	5.09366	5.23462	4.67512	5.22931	3.95452	4.20059	5.7815	5.78158	5.58096	5.5597	5.62706	4.08785	3.96715	-0.521387	0.373912
llmg_0556	llmg_0556	hypothetical protein	230	159	153	173	56	214	44	69	140	299	335	204	249	37	57	4.27174	4.0252	3.62559	4.01131	3.05647	4.05629	3.12578	3.37956	4.47607	4.73773	4.75237	4.34293	4.4706	2.87846	2.98658	-0.924554	0.104883
llmg_0557	prfA	peptide chain release factor 1	1263	933	797	775	427	922	321	351	841	1624	1692	1315	1326	350	469	6.71588	6.56238	5.98648	6.15993	5.95492	6.14926	5.96222	5.70256	7.05125	7.16968	7.07974	7.01857	6.87221	6.08255	5.99283	-1.05194	0.0165553
llmg_0558	llmg_0558	hypothetical protein	351	274	217	204	90	248	89	100	203	391	425	289	304	67	115	4.87611	4.80244	4.12243	4.24622	3.72702	4.2665	4.12426	3.90575	5.00786	5.12205	5.09327	4.84099	4.75602	3.71636	3.97958	-0.929935	0.0577987
llmg_0559	llmg_0559	NADPH-flavin oxidoreductase	598	557	443	422	268	477	227	263	551	869	884	666	612	260	312	5.64047	5.82036	5.14305	5.28655	5.28583	5.2025	5.46437	5.28812	6.44241	6.2694	6.14519	6.03939	5.75978	5.65526	5.4072	-0.996066	0.0279797
llmg_0560	hemK	protoporphyrinogen oxidase	1172	1150	1332	1167	309	1335	56	73	457	1037	937	698	901	40	62	6.60822	6.86346	6.72548	6.74903	5.49017	6.68193	3.46617	3.45925	6.17328	6.52374	6.22895	6.10689	6.31596	2.98782	3.10477	0.354287	0.639181
llmg_0561	llmg_0561	acetyltransferase	336	380	328	295	89	405	21	39	162	290	285	197	287	20	41	4.81356	5.2712	4.71247	4.77339	3.71116	4.96791	2.09653	2.57886	4.68477	4.69399	4.52116	4.29309	4.67367	2.02586	2.52622	0.134233	0.88547
llmg_0562	llmg_0562	translation factor	994	976	1029	836	357	969	143	208	453	968	916	711	853	115	221	6.37113	6.62724	6.35398	6.26892	5.69757	6.22079	4.80176	4.9517	6.16063	6.42464	6.19635	6.13343	6.2372	4.48602	4.91267	-0.00275487	0.999055
llmg_0563	glyA	serine hydroxymethyltransferase	20375	18097	23030	19056	3218	21376	2087	2514	6191	14769	16044	16672	20384	2050	2871	10.725	10.837	10.8346	10.7757	8.86449	10.6802	8.65885	8.53794	9.92926	10.3527	10.323	10.6807	10.8121	8.629	8.6027	0.467609	0.645946
llmg_0564	llmg_0564	soluble lytic murein transglycosylase	1307	1433	1211	1321	361	2225	137	125	524	940	1188	749	854	133	129	6.76519	7.18034	6.58838	6.92752	5.71358	7.41771	4.7404	4.2236	6.37011	6.3824	6.57051	6.20832	6.23888	4.69396	4.14322	0.288808	0.758771
llmg_0565	serC	phosphoserine aminotransferase	867	981	1962	1975	327	2148	267	382	437	866	740	667	742	251	423	6.17446	6.6346	7.28328	7.50691	5.57148	7.36696	5.69748	5.82419	6.10891	6.26442	5.88951	6.04155	6.03668	5.60466	5.84442	1.31291	0.038276
llmg_0566	serA	D-3-phosphoglycerate dehydrogenase	1493	1309	2733	2480	568	3088	444	681	625	1080	1041	808	843	380	723	6.95679	7.04997	7.76089	7.83506	6.36535	7.89007	6.42885	6.6559	6.6238	6.58223	6.38039	6.31741	6.22023	6.20083	6.61555	1.31557	0.0269542
llmg_0567	serB	SerB protein	731	571	1442	1198	286	1694	276	388	242	479	530	289	270	295	421	5.92909	5.85604	6.83974	6.78678	5.37912	7.02489	5.74512	5.84659	5.25985	5.41329	5.41002	4.84099	4.58634	5.83675	5.83761	1.40606	0.014539
llmg_0568	llmg_0568	acylphosphatase	95	48	161	72	512	106	590	763	35	93	95	74	71	981	996	3.01843	2.34007	3.69789	2.77297	6.216	3.06135	6.83813	6.8196	2.51672	3.07805	2.96259	2.90619	2.69451	7.56654	7.07685	0.295068	0.832782
llmg_0570	spoU	rRNA methyltransferase	776	665	763	700	613	953	606	535	454	817	1091	835	962	675	862	6.01498	6.07516	5.9238	6.01355	6.47507	6.19683	6.87666	6.30861	6.16381	6.18063	6.44791	6.36471	6.41023	7.0279	6.86874	-0.352293	0.590207
llmg_0572	llmg_0572	MerR family transcriptional regulator	469	421	512	404	184	671	44	52	165	393	356	328	387	60	56	5.2916	5.41825	5.35072	5.22401	4.74688	5.69242	3.12578	2.98105	4.71103	5.12937	4.83942	5.02235	5.10186	3.55987	2.96173	0.29923	0.698302
llmg_0573	llmg_0573	hypothetical protein	531	490	710	508	270	763	89	65	199	458	460	361	397	112	105	5.46981	5.63621	5.82031	5.55281	5.2965	5.87708	4.12426	3.29521	4.97934	5.34894	5.20676	5.15979	5.13844	4.44825	3.85018	0.415364	0.559651
llmg_0574	fld	flavodoxin	1468	1115	1364	1163	778	903	798	678	1034	1422	2543	1544	1609	779	1017	6.93247	6.81895	6.75966	6.74408	6.81822	6.11931	7.2731	6.64954	7.34888	6.97835	7.66679	7.24983	7.15084	7.23433	7.1069	-0.612393	0.360778
llmg_0576	llmg_0576	TetR family transcriptional regulator	168	121	227	178	459	256	691	788	174	231	284	221	239	800	1357	3.8244	3.63706	4.18665	4.05188	6.05883	4.31181	7.06571	6.86602	4.78705	4.36884	4.51614	4.45725	4.41204	7.27265	7.52245	-0.326768	0.721052
llmg_0577	pepM	methionine aminopeptidase	4480	3217	3799	3016	2990	4059	3287	3282	2407	3947	4095	3972	4322	4014	6216	8.54043	8.34585	8.23563	8.11712	8.75852	8.28422	9.31392	8.92234	8.56681	8.44963	8.35355	8.61179	8.57502	9.59803	9.71671	-0.22492	0.798536
llmg_0578	llmg_0578	tRNA-processing ribonuclease BN	1446	1308	1298	1055	1369	1789	1619	2186	870	1357	1630	1251	1467	1807	2995	6.91073	7.04887	6.68825	6.60377	7.63233	7.10349	8.29274	8.33637	7.10009	6.91097	7.02597	6.94671	7.01775	8.44707	8.66367	-0.323548	0.65224
llmg_0579	llmg_0579	hypothetical protein	234	162	178	150	75	182	48	82	174	293	398	281	281	63	72	4.29634	4.05182	3.84045	3.80841	3.4686	3.82585	3.24839	3.62392	4.78705	4.70872	4.99918	4.8008	4.64345	3.62903	3.31555	-1.04748	0.030869
llmg_0581	llmg_0581	hypothetical protein	1026	780	931	771	196	1266	47	30	458	591	859	861	927	30	36	6.41673	6.30461	6.20999	6.15249	4.83733	6.60553	3.2187	2.21563	6.17642	5.71506	6.10393	6.40883	6.3569	2.58557	2.34594	0.259629	0.789644
llmg_0582	ptsK	HPr kinase/phosphorylase	3550	2901	3519	3045	738	3742	250	264	1522	2670	3127	2653	3013	212	253	8.20497	8.19679	8.12526	8.13091	6.74222	8.16698	5.60297	5.29356	7.90601	7.88613	7.96475	8.02994	8.05487	5.36219	5.10647	0.202253	0.82943
llmg_0583	lgt	prolipoprotein diacylglyceryl transferase	1792	1512	1585	1281	497	1819	219	230	766	1414	1498	1380	1821	168	238	7.21974	7.25765	6.97591	6.88324	6.17323	7.12744	5.41286	5.09581	6.91672	6.97022	6.90434	7.08806	7.32915	5.02853	5.01886	-0.00729546	0.994364
llmg_0584	llmg_0584	hypothetical protein	2449	2076	5072	3608	5808	2183	3906	4736	1442	2351	3049	2155	2489	4470	5487	7.66981	7.71446	8.65231	8.3755	9.71607	7.39025	9.56276	9.45124	7.82819	7.70274	7.92834	7.73027	7.77948	9.75323	9.53679	0.701075	0.490925
llmg_0585	llmg_0585	hypothetical protein	1295	1182	2374	1788	3856	1252	2795	3994	805	1689	1837	1169	1174	2934	4215	6.75191	6.90298	7.55794	7.36358	9.12532	6.58952	9.08008	9.20549	6.98824	7.22621	7.19818	6.84907	6.6969	9.14601	9.15643	0.2521	0.8335
llmg_0586	gnd	6-phosphogluconate dehydrogenase	22988	16516	21722	18653	4884	20591	2083	2789	9233	15084	17265	17176	18316	2675	3279	10.8991	10.7052	10.7503	10.7449	9.46617	10.6262	8.65609	8.68762	10.5058	10.3832	10.4287	10.7236	10.6577	9.01273	8.79431	0.341478	0.720986
llmg_0588	kupB	potassium transport system protein kupB	3531	3013	3094	2710	1286	2875	1481	1598	2126	4223	4637	4928	4770	1569	2019	8.19723	8.2514	7.93971	7.9629	7.5422	7.78706	8.1643	7.8847	8.38782	8.54709	8.53277	8.92277	8.71723	8.24345	8.09512	-0.588984	0.382285
llmg_0589	llmg_0589	hypothetical protein	314	206	719	325	1250	279	1171	1281	157	144	264	180	176	2053	1726	4.71663	4.39452	5.83841	4.91208	7.50129	4.43466	7.82575	7.56602	4.63992	3.69593	4.4118	4.16437	3.97574	8.6311	7.8691	1.36066	0.16626
llmg_0590	llmg_0590	hypothetical protein	2954	4998	6884	5030	984	10017	563	768	1022	1215	1203	991	1266	616	822	7.94003	8.98115	9.0928	8.8546	7.15654	9.58689	6.77067	6.829	7.33206	6.7518	6.58857	6.61123	6.80553	6.89617	6.80032	2.3084	0.00211601
llmg_0591	miaA	tRNA delta(2)-isopentenylpyrophosphate transferase	235	236	292	290	124	448	120	138	189	330	400	231	297	56	168	4.30243	4.58882	4.54618	4.74892	4.18302	5.11255	4.55088	4.36479	4.90547	4.87897	5.00637	4.52049	4.72268	3.46219	4.52028	-0.295517	0.724557
llmg_0592	llmg_0592	hypothetical protein	302	343	524	495	387	613	341	443	306	553	591	494	544	295	532	4.66087	5.12427	5.38398	5.51558	5.81352	5.56255	6.04913	6.03718	5.59671	5.61959	5.56645	5.61	5.59056	5.83675	6.1741	-0.142735	0.846937
llmg_0593	llmg_0593	prohibitin/stomatin like protein	12221	8417	23414	17111	7628	11915	4412	4621	7638	12563	14756	11940	13665	3666	5264	9.98771	9.73286	10.8585	10.6204	10.1093	9.83715	9.73846	9.41579	10.2322	10.1194	10.2022	10.1991	10.2352	9.46724	9.47695	0.583025	0.449056
llmg_0594	ps201	phage integrase	84	89	61	84	31	97	13	42	33	77	61	53	76	10	26	2.84582	3.20274	2.33583	2.98895	2.23266	2.93674	1.448	2.68212	2.43507	2.81318	2.34518	2.44073	2.78958	1.09907	1.89941	0.10276	0.925071
llmg_0595	ps202	hypothetical protein	38	15	25	25	11	35	2	5	19	36	41	50	43	1	6	1.75203	0.789103	1.13364	1.32865	0.851595	1.53518	-0.739141	-0.0728173	1.67968	1.76504	1.80105	2.36005	2.00147	-1.30405	0.0341614	-0.593154	0.501434
llmg_0599	llmg_0599	hypothetical protein	455	373	261	323	275	478	197	308	378	918	890	832	795	174	272	5.24812	5.24453	4.38582	4.90324	5.32283	5.2055	5.26093	5.51484	5.90036	6.34833	6.15492	6.35953	6.1359	5.07884	5.21032	-1.59589	0.00011858
llmg_0600	llmg_0600	glycosyl transferase family protein	481	473	356	392	438	624	304	541	496	966	1023	949	974	245	450	5.32786	5.58549	4.82974	5.18076	5.99149	5.5881	5.884	6.32465	6.29109	6.42167	6.3553	6.54889	6.42807	5.5699	5.93337	-1.379	0.00168793
llmg_0601	llmg_0601	hypothetical protein	790	643	497	432	903	821	1088	1183	699	1088	1914	1200	1230	1246	1767	6.04069	6.02678	5.30805	5.32016	7.0328	5.98241	7.71979	7.45133	6.78491	6.59285	7.25734	6.88676	6.76399	7.91117	7.90294	-1.654	0.00100814
llmg_0602	llmg_0602	hypothetical protein	668	458	351	384	416	526	396	431	484	1103	1305	790	829	387	601	5.79954	5.5392	4.80949	5.15119	5.91739	5.3428	6.26422	5.99769	6.25586	6.61256	6.70573	6.28499	6.19614	6.22709	6.34955	-1.67635	3.90461e-05
llmg_0603	llmg_0603	HTH-type transcriptional regulator	70	74	89	93	136	141	103	117	62	126	176	112	127	137	211	2.59127	2.94318	2.86164	3.13206	4.3148	3.46386	4.33264	4.1293	3.31817	3.50666	3.834	3.49019	3.51247	4.73637	4.84635	-0.69245	0.284527
llmg_0604	llmg_0604	ribonuclease Z	675	467	441	381	213	466	101	85	597	779	664	752	777	123	104	5.81452	5.56715	5.13657	5.13994	4.95648	5.16904	4.30465	3.67488	6.55782	6.11212	5.73376	6.21407	6.10296	4.58215	3.83658	-0.800322	0.160668
llmg_0605	llmg_0605	oxidoreductase	221	160	105	179	75	205	29	45	176	303	252	218	244	23	43	4.2148	4.03412	3.09373	4.05986	3.4686	3.99511	2.54234	2.77848	4.80341	4.75675	4.34537	4.43772	4.44161	2.21767	2.59246	-0.922807	0.129122
llmg_0606	recJ	ssDNA-binding protein	2068	1891	1529	1329	681	2500	390	451	1434	2687	2390	2154	2183	322	545	7.42613	7.57994	6.9241	6.93622	6.62649	7.58563	6.24226	6.06291	7.82017	7.89528	7.57736	7.7296	7.59042	5.96264	6.20883	-0.815863	0.177839
llmg_0607	apt	adenine phosphoribosyltransferase	4859	4744	3762	3207	1148	6604	406	414	3037	4416	4713	5477	5575	329	516	8.65753	8.90593	8.22152	8.20564	7.37863	8.98605	6.3001	5.93983	8.90206	8.61152	8.55621	9.0751	8.94211	5.99357	6.13018	-0.370744	0.698302
llmg_0608	rpoE	DNA-directed RNA polymerase subunit delta	3800	3467	3645	3235	1275	5129	1184	1082	2045	3729	3961	3348	4000	957	1460	8.30308	8.45375	8.17597	8.21817	7.52982	8.62156	7.84167	7.32275	8.33182	8.36772	8.30558	8.36537	8.46339	7.53084	7.62788	-0.139848	0.883845
llmg_0609	pabC	aminodeoxychorismate lyase	3718	3332	4111	3459	1685	4598	884	1138	2050	4095	4224	3490	3924	833	1248	8.27163	8.39649	8.34942	8.31469	7.93167	8.46398	7.42057	7.39545	8.33534	8.50271	8.39827	8.42526	8.43573	7.33089	7.40179	-0.119326	0.888756
llmg_0610	greA	transcription elongation factor GreA	1912	1741	1732	1631	1174	2394	774	1056	1255	2011	2662	1787	1979	764	1123	7.31312	7.46085	7.10366	7.23117	7.4109	7.5232	7.22911	7.2877	7.628	7.47763	7.7327	7.46042	7.44904	7.20632	7.24973	-0.442597	0.484354
llmg_0611	llmg_0611	hypothetical protein	276	217	215	221	202	292	372	575	145	282	245	150	190	381	807	4.53213	4.46884	4.10923	4.36046	4.88052	4.49973	6.17428	6.41236	4.52623	4.65397	4.30516	3.90474	4.08473	6.20461	6.7738	-0.252342	0.727986
llmg_0612	llmg_0612	hypothetical protein	46	34	84	62	39	59	13	28	18	48	41	23	35	28	37	2.01179	1.86723	2.78073	2.56444	2.55046	2.24497	1.448	2.12079	1.60697	2.15741	1.80105	1.30804	1.72184	2.48967	2.38384	0.719221	0.277698
llmg_0613	llmg_0613	transposase for insertion sequence element IS904B	221	169	246	179	100	210	101	86	78	119	110	124	157	80	120	4.2148	4.11208	4.30132	4.05986	3.87671	4.02942	4.30465	3.69148	3.64307	3.42578	3.16874	3.63439	3.81327	3.96841	4.04018	0.897838	0.0845644
llmg_0614	ctsR	transcriptional regulator ctsR	3287	4438	4230	2962	3012	5186	865	1361	1088	1433	1697	1286	1835	822	1403	8.09401	8.80978	8.39056	8.09107	8.76909	8.6375	7.38926	7.65332	7.42223	6.98945	7.08399	6.98645	7.34019	7.31174	7.57049	1.21234	0.0335887
llmg_0615	clpC	ATP-dependent Clp protease ATP-binding subunit	20152	26410	38529	30238	24107	35802	10826	13971	7555	11413	11002	9014	12783	10846	17822	10.7091	11.3823	11.577	11.4418	11.7691	11.4242	11.0332	11.0116	10.2165	9.98091	9.77879	9.79365	10.1389	11.0318	11.2361	1.62778	0.00992138
llmg_0616	yfiA	sigma 54 modulation protein	12872	9545	19794	11395	98856	12160	136789	128155	5087	6676	6699	5867	6474	110491	128614	10.0626	9.91426	10.6162	10.034	13.8049	9.86651	14.6925	14.2089	9.64597	9.2075	9.06327	9.17429	9.15771	14.3804	14.0873	1.21737	0.35916
llmg_0617	eno	phosphopyruvate hydratase	143708	106295	126231	105915	30786	101125	43290	27794	101573	165551	212368	176765	203684	69876	82504	13.5431	13.3912	13.2889	13.2502	12.1219	12.9221	13.0327	12.0039	13.9652	13.8392	14.0492	14.0868	14.1327	13.7193	13.4468	-0.678312	0.494475
llmg_0618	xerD	integrase-recombinase	25	10	10	15	5	17	5	12	7	22	12	9	13	22	32	1.19441	0.290018	0.00695008	0.670652	-0.0956601	0.600967	0.238526	0.989222	0.394112	1.1107	0.22633	0.13476	0.441928	2.15652	2.18352	-0.418456	0.720552
llmg_0619	llmg_0619	hypothetical protein	129	121	131	112	382	173	133	230	68	178	224	157	213	140	236	3.44982	3.63706	3.40578	3.39433	5.79483	3.7538	4.69799	5.09581	3.44873	3.99723	4.17732	3.96963	4.24763	4.76737	5.00676	-0.700678	0.418317
llmg_0621	tnp981	transposase for insertion sequence element IS981B	63	57	91	64	50	53	27	46	17	46	72	61	70	41	60	2.4449	2.57843	2.89278	2.60862	2.89738	2.09753	2.44313	2.80921	1.5304	2.09899	2.57514	2.63614	2.67472	3.0225	3.05865	0.41427	0.593402
llmg_0622	llmg_0622	hypothetical protein	33	20	42	28	17	39	12	18	17	18	38	39	41	13	22	1.56219	1.15921	1.82456	1.47904	1.41854	1.68044	1.34183	1.5219	1.5304	0.852323	1.69834	2.0183	1.93648	1.44425	1.67323	0.346248	0.705287
llmg_0624	llmg_0624	ABC transporter ATP-binding protein	112	78	55	67	100	65	207	271	55	77	144	56	70	228	384	3.25019	3.01709	2.19305	2.67247	3.87671	2.37873	5.33198	5.33111	3.14923	2.81318	3.54925	2.51715	2.67472	5.46664	5.70541	-0.802016	0.314919
llmg_0625	llmg_0625	ABC transporter permease	130	95	128	63	108	88	233	278	108	119	171	92	101	254	490	3.46074	3.29477	3.37303	2.5867	3.9862	2.80034	5.50183	5.36772	4.10574	3.42578	3.79305	3.2123	3.18888	5.62172	6.05582	-0.597568	0.43438
llmg_0626	llmg_0626	transcriptional regulator	56	45	39	37	33	35	42	48	42	60	70	22	52	39	72	2.28197	2.25098	1.72427	1.85421	2.31891	1.53518	3.06033	2.8688	2.77082	2.46556	2.53596	1.24951	2.26236	2.95228	3.31555	-0.745995	0.321367
llmg_0627	fadD	long-chain acyl-CoA synthetase	2328	1846	3097	2905	745	5500	650	942	1255	2835	2528	3042	3751	542	848	7.59679	7.54523	7.94111	8.06306	6.75581	8.72227	6.9776	7.12313	7.628	7.97257	7.65826	8.22718	8.37072	6.71188	6.84516	0.179578	0.867693
llmg_0628	llmg_0628	divalent cation transport-related protein	672	567	749	569	223	622	76	140	322	761	840	445	531	64	108	5.80812	5.84594	5.89717	5.71571	5.02223	5.58349	3.89945	4.38534	5.66992	6.0785	6.07176	5.45998	5.55582	3.65136	3.89024	-0.266522	0.707527
llmg_0629	pfl	formate acetyltransferase	9264	6257	9712	5369	9974	8787	5845	8506	7734	16483	18927	20147	19833	6320	9135	9.58815	9.30515	9.58916	8.94865	10.4961	9.39793	10.1441	10.2959	10.2502	10.5111	10.5613	10.9538	10.7725	10.2528	10.272	-1.23251	0.0740369
llmg_0630	coaE	dephospho-CoA kinase	414	345	271	308	123	434	93	114	194	321	401	254	304	53	125	5.11268	5.1326	4.43952	4.83513	4.17147	5.06703	4.18693	4.09228	4.94287	4.83937	5.00995	4.65622	4.75602	3.38432	4.09833	-0.279227	0.724557
llmg_0631	pmrA	multidrug resistance efflux pump	1729	1273	1149	1052	319	1726	274	365	589	999	1190	920	1064	211	371	7.16818	7.0098	6.51273	6.59967	5.5359	7.05185	5.73467	5.75876	6.5384	6.47001	6.57293	6.50422	6.55527	5.3554	5.65593	0.034471	0.96949
llmg_0632	rpmG	50S ribosomal protein L33	224	151	149	146	36	216	37	56	61	116	160	98	123	29	56	4.23403	3.95171	3.58804	3.77001	2.43932	4.06954	2.88241	3.0852	3.29522	3.38967	3.69864	3.30142	3.46717	2.53842	2.96173	0.130542	0.896955
llmg_0633	ftsW1	cell division protein FtsW	6505	6414	8088	6621	3282	9088	1845	2531	3048	4624	5490	4190	5197	1946	2663	9.07823	9.34089	9.32526	9.25093	8.89289	9.44651	8.48114	8.54766	8.90727	8.67789	8.77625	8.68883	8.84086	8.55392	8.49426	0.560877	0.452083
llmg_0634	pycA	pyruvate carboxylase	14056	12117	15361	13006	10924	17181	9197	12474	7870	11037	10793	10992	12599	9137	16215	10.1895	10.2584	10.2504	10.2247	10.6273	10.3651	10.798	10.8482	10.2754	9.93259	9.75113	10.0798	10.118	10.7845	11.0998	0.393019	0.646453
llmg_0635	gltA	citrate synthase	274	273	717	609	67	995	17	15	46	130	71	97	108	4	10	4.52174	4.79721	5.83441	5.81334	3.30916	6.25888	1.80841	1.28001	2.89816	3.55092	2.55569	3.28695	3.28338	-0.0232045	0.64643	2.71566	0.000812334
llmg_0636	citB	aconitate hydratase	315	350	1466	1231	186	1893	67	120	41	91	109	94	119	23	73	4.72118	5.15324	6.86351	6.82591	4.76236	7.18489	3.72036	4.16538	2.73715	3.04748	3.15587	3.24262	3.4204	2.21767	3.33503	3.77322	6.93472e-08
llmg_0637	icd	isocitrate dehydrogenase	196	134	755	499	167	894	68	147	35	65	49	37	66	44	83	4.0437	3.7819	5.90864	5.52714	4.60818	6.10491	3.74139	4.45503	2.51672	2.57677	2.04381	1.94642	2.59273	3.12181	3.51659	3.45057	4.74328e-09
llmg_0638	clpP	ATP-dependent Clp protease proteolytic subunit	11105	8974	10930	9497	9423	7832	5045	4409	6529	6913	9284	5158	6283	5654	5942	9.84958	9.82528	9.75957	9.7712	10.4141	9.232	9.93183	9.34805	10.0059	9.25781	9.53391	8.98856	9.11452	10.0922	9.65169	0.363027	0.7115
llmg_0639	llmg_0639	hypothetical protein	1049	673	921	829	904	739	464	680	500	1142	1248	765	969	613	612	6.44863	6.09236	6.19445	6.25683	7.0344	5.83114	6.49226	6.65378	6.30265	6.66259	6.64143	6.23873	6.42066	6.88914	6.37565	-0.427086	0.568514
llmg_0640	spxA	transcriptional regulator Spx	1205	924	686	693	142	1255	9	19	670	1381	1750	1182	1218	12	25	6.6482	6.54843	5.77089	5.99909	4.37643	6.59297	0.966461	1.59429	6.7239	6.93621	7.12829	6.865	6.74988	1.33811	1.8461	-1.14874	0.12737
llmg_0641	llmg_0641	hypothetical protein	290	294	1046	775	308	449	207	343	105	168	173	188	284	279	261	4.60288	4.90334	6.37756	6.15993	5.48551	5.11574	5.33198	5.66944	4.06561	3.91495	3.80957	4.22638	4.65864	5.7566	5.15111	2.42615	1.62366e-08
llmg_0642	llmg_0642	hypothetical protein	201	152	239	173	313	185	327	574	184	216	462	375	323	447	589	4.07958	3.96111	4.26013	4.01131	5.50864	3.84909	5.98885	6.40986	4.86706	4.27301	5.21298	5.21437	4.84282	6.43449	6.32053	-0.683554	0.405995
llmg_0643	pacL	cation transporter E1-E2 family ATPase	1988	1792	2067	2479	1547	2212	174	657	184	391	172	178	281	69	133	7.36928	7.50245	7.3584	7.83448	7.80851	7.40926	5.08288	6.60425	4.86706	5.12205	3.80133	4.14844	4.64345	3.75812	4.18675	3.01942	5.89052e-07
llmg_0647	tnp981	transposase for insertion sequence element IS981C	51	44	67	51	41	27	19	43	19	42	71	36	38	22	43	2.1532	2.22002	2.46575	2.29377	2.62006	1.19172	1.95965	2.71496	1.67968	1.97452	2.55569	1.90909	1.83315	2.15652	2.59246	0.0902844	0.936665
llmg_0648	llmg_0648	hypothetical protein	12	17	27	25	14	20	6	12	8	13	17	10	17	11	24	0.273469	0.948703	1.23431	1.32865	1.16274	0.804868	0.4577	0.989222	0.557371	0.446557	0.649823	0.258637	0.774986	1.22353	1.79075	0.813122	0.328499
llmg_0650	brnQ	branched chain amino acid ABC transporter carrier protein	591	341	591	498	192	581	71	139	340	511	736	659	595	69	73	5.62356	5.11588	5.55674	5.52425	4.80781	5.48556	3.80271	4.3751	5.74808	5.50614	5.88172	6.0242	5.7193	3.75812	3.33503	-0.166405	0.83711
llmg_0652	llmg_0652	transposase for insertion sequence element IS904C	633	782	1178	984	483	999	331	450	248	371	543	362	468	331	567	5.7222	6.3083	6.54861	6.50348	6.13213	6.26465	6.00633	6.05972	5.29499	5.04677	5.44481	5.16376	5.37449	6.00228	6.26576	1.27076	0.00439757
llmg_0653	llmg_0653	hypothetical protein	10	9	25	15	8	24	2	11	7	13	22	18	18	11	6	0.0601677	0.165542	1.13364	0.670652	0.454354	1.03843	-0.739141	0.877629	0.394112	0.446557	0.9768	0.988304	0.847485	1.22353	0.0341614	0.208935	0.859637
llmg_0655	llmg_0655	transposase	103	78	111	80	32	72	30	14	35	72	102	44	53	18	16	3.13214	3.01709	3.17196	2.92049	2.27643	2.52056	2.58949	1.18944	2.51672	2.71934	3.06247	2.18372	2.28864	1.88218	1.24931	0.154485	0.868187
llmg_0656	tnp982	transposase for insertion sequence element IS982B	114	98	104	76	43	69	19	23	45	48	54	33	59	17	47	3.27516	3.33867	3.08027	2.84861	2.68646	2.46147	1.95965	1.8522	2.86737	2.15741	2.17711	1.79095	2.43699	1.80459	2.71646	0.831192	0.192523
llmg_0658	hsdR	type I restriction-modification system restriction subunit	1148	1067	1302	1188	406	1675	292	390	687	1284	1262	1088	1207	301	409	6.57844	6.75559	6.69268	6.77471	5.88241	7.00865	5.82611	5.85398	6.75998	6.83133	6.65749	6.74567	6.73681	5.86569	5.79605	-0.0127591	0.989909
llmg_0659	hsdM	type I site-specific deoxyribonuclease	956	866	964	783	374	983	264	356	600	984	994	1026	1024	200	324	6.31504	6.45512	6.2601	6.1747	5.76442	6.24142	5.68125	5.72288	6.56504	6.44824	6.31392	6.6612	6.50012	5.27857	5.46138	-0.164886	0.817724
llmg_0660	hsdS	specificity determinant HsdS	669	638	906	775	851	1082	691	1288	336	622	740	613	678	850	1199	5.80168	6.01556	6.17083	6.15993	6.94738	6.37949	7.06571	7.57387	5.73107	5.78853	5.88951	5.92016	5.90698	7.36	7.34408	0.326438	0.632691
llmg_0661	llmg_0661	CorA like magnesium and cobalt transport protein	281	277	288	271	182	320	153	172	206	307	297	241	292	107	165	4.5578	4.81803	4.52647	4.65196	4.73124	4.63065	4.89856	4.6796	5.02888	4.77552	4.58013	4.58108	4.69839	4.38301	4.49453	-0.0912807	0.900835
llmg_0663	pcp	pyrrolidone-carboxylate peptidase	592	470	749	543	172	544	130	140	178	298	312	286	352	124	152	5.62599	5.57635	5.89717	5.64851	4.65038	5.39109	4.66535	4.38534	4.81959	4.73293	4.65059	4.82605	4.96598	4.59373	4.37729	1.09212	0.0217271
llmg_0664	amd	amidase	130	86	164	130	41	149	16	29	38	64	60	64	85	34	33	3.46074	3.15443	3.72409	3.60531	2.62006	3.54199	1.72639	2.16899	2.63114	2.55521	2.32233	2.7031	2.94635	2.76014	2.22587	1.25496	0.0279953
llmg_0666	oxlT	oxalate/formate antiporter	7616	6340	11733	8140	7164	8745	5636	6800	5049	7741	9625	8842	10148	6019	7852	9.30563	9.32415	9.86182	9.54881	10.0187	9.39102	10.0916	9.97297	9.63515	9.42097	9.58593	9.76587	9.80598	10.1824	10.0537	0.208045	0.827051
llmg_0668	llmg_0668	hypothetical protein	33	54	44	39	9	66	6	8	14	40	69	47	54	1	8	1.56219	2.50327	1.88774	1.92581	0.599265	2.39986	0.4577	0.479299	1.2728	1.90802	2.51597	2.27458	2.31445	-1.30405	0.372535	-0.355957	0.755578
llmg_0669	llmg_0669	hypothetical protein	1705	1371	1596	1362	2048	1961	1145	2569	933	1260	1851	1129	1098	1603	2203	7.14804	7.11663	6.98587	6.97154	8.21292	7.23573	7.79339	8.56915	7.2008	6.80416	7.20912	6.79894	6.60055	8.27436	8.22086	-0.0422253	0.967045
llmg_0670	llmg_0670	hypothetical protein	32	17	49	89	9	33	8	10	10	49	24	15	17	2	4	1.52102	0.948703	2.03456	3.0702	0.599265	1.45667	0.815967	0.756674	0.837128	2.18576	1.08932	0.755774	0.774986	-0.741767	-0.408709	0.947329	0.269577
llmg_0673	llmg_0673	hypothetical protein	35	49	32	56	12	100	4	14	34	46	47	29	34	6	5	1.64115	2.36858	1.45897	2.42312	0.962934	2.97949	-0.0200138	1.18944	2.47647	2.09899	1.98685	1.61667	1.68274	0.454263	-0.170346	-0.0295727	0.985207
llmg_0674	tnp1297	transposase for insertion sequence element IS1297	12175	12339	20458	15929	12535	17278	5062	7590	4181	7721	7876	5748	7088	6960	9998	9.98227	10.2846	10.6638	10.5172	10.8257	10.3732	9.93668	10.1315	9.36308	9.41724	9.2967	9.14474	9.28839	10.3919	10.4022	1.23437	0.044129
llmg_0676	llmg_0676	acetyltransferase	310	266	344	341	92	445	23	38	151	307	432	236	260	19	26	4.69828	4.76002	4.78064	4.98094	3.75823	5.10291	2.22155	2.54274	4.5842	4.77552	5.11669	4.5511	4.53238	1.95581	1.89941	-0.0729506	0.938098
llmg_0681	llmg_0681	hypothetical protein	22	15	43	31	8	21	11	13	14	35	19	33	31	17	18	1.02809	0.789103	1.8565	1.61523	0.454354	0.866897	1.22723	1.0928	1.2728	1.72697	0.789623	1.79095	1.55867	1.80459	1.40487	0.449649	0.61174
llmg_0682	tnp712	transposase for insertion sequence element IS712B	375	320	415	341	573	415	606	1047	198	281	294	290	296	784	1257	4.97086	5.02476	5.04944	4.98094	6.37796	5.00286	6.87666	7.27537	4.97212	4.64888	4.56561	4.84594	4.71786	7.24354	7.41214	0.410852	0.597906
llmg_0683	llmg_0683	transposase helper protein for IS712B	27	41	51	44	65	51	51	115	12	31	22	32	30	71	129	1.29551	2.12293	2.08935	2.09067	3.26639	2.04484	3.33396	4.10472	1.07135	1.56375	0.9768	1.74931	1.51482	3.79871	4.14322	0.847022	0.337029
llmg_0684	tnp981	transposase for insertion sequence element IS981E	512	402	569	466	335	570	244	358	201	453	460	388	458	210	384	5.4175	5.35197	5.50226	5.4289	5.60619	5.45812	5.56808	5.73093	4.99367	5.33319	5.20676	5.26326	5.34349	5.34859	5.70541	0.19587	0.775002
llmg_0685	llmg_0685	hypothetical protein	86	36	167	174	28	87	17	33	32	98	113	53	58	7	28	2.87878	1.94502	3.74983	4.01952	2.09277	2.78436	1.80841	2.34713	2.39244	3.15175	3.20665	2.44073	2.4133	0.644411	2.00046	0.723264	0.347398
llmg_0686	llmg_0686	hypothetical protein	58	36	174	97	20	82	19	30	28	69	66	39	58	23	29	2.33043	1.94502	3.80815	3.19138	1.63574	2.70167	1.95965	2.21563	2.20809	2.65996	2.45427	2.0183	2.4133	2.21767	2.04845	0.999106	0.117799
llmg_0688	llmg_0688	hypothetical protein	16	21	37	70	4	45	11	3	10	46	25	17	12	7	8	0.623828	1.22306	1.65331	2.7336	-0.338125	1.87411	1.22723	-0.609871	0.837128	2.09899	1.14246	0.914881	0.34509	0.644411	0.372535	0.624813	0.625477
llmg_0690	llmg_0690	heavy metal-translocating P-type ATPase	93	63	142	102	59	128	49	50	41	62	72	51	58	74	100	2.98854	2.71793	3.51987	3.26225	3.12989	3.32712	3.27748	2.92601	2.73715	2.51108	2.57514	2.38745	2.4133	3.85752	3.78085	0.876866	0.0983798
llmg_0694	flpB	transcriptional regulator FNR like protein B	257	227	534	375	193	535	167	156	107	193	197	214	234	131	170	4.43021	4.53323	5.41111	5.11718	4.81525	5.36715	5.02401	4.53996	4.09249	4.11246	3.99433	4.41127	4.38184	4.67228	4.5372	1.2276	0.0098926
llmg_0697	oppD	oligopeptide transport ATP-binding protein oppD	17142	20878	33801	26905	12392	38148	3527	7121	3982	6550	5048	5550	6682	5202	8144	10.4758	11.0432	11.3881	11.2733	10.8092	11.5158	9.41555	10.0395	9.29275	9.18002	8.65522	9.09419	9.20332	9.97197	10.1064	2.39099	4.24043e-05
llmg_0698	oppF	oligopeptide transport ATP-binding protein oppF	9307	12190	21566	18303	6757	22984	2310	6118	2373	3874	3313	3055	3580	3065	5320	9.59483	10.2671	10.7399	10.7176	9.93437	10.7848	8.80524	9.82053	8.5463	8.42272	8.04804	8.23333	8.30345	9.209	9.49221	2.48205	5.19568e-05
llmg_0699	oppB	peptide transport system permease oppB	15187	15695	34425	28016	12673	33462	5062	11832	4775	6035	5704	5755	6280	5954	10068	10.3011	10.6316	11.4145	11.3317	10.8415	11.3267	9.93668	10.7719	9.55468	9.06193	8.83139	9.1465	9.11384	10.1667	10.4123	2.4229	2.20124e-05
llmg_0700	oppC	oligopeptide transport system permease oppC	13269	12313	31138	23440	10949	29329	4679	11267	4603	5101	5245	5162	5498	4844	8020	10.1064	10.2815	11.2697	11.0744	10.6306	11.1365	9.8232	10.7013	9.50177	8.81946	8.71042	8.98967	8.92206	9.86912	10.0842	2.40995	1.88719e-05
llmg_0701	oppA	oligopeptide-binding protein oppA	27195	23889	60007	45749	28325	55382	12739	30348	11780	14424	13943	11339	12589	10585	18409	11.1415	11.2376	12.2161	12.0391	12.0017	12.0535	11.268	12.1307	10.8572	10.3186	10.1205	10.1246	10.1169	10.9967	11.2828	1.90755	0.00195853
llmg_0702	pepO	endopeptidase O	8993	9001	18527	16028	7896	19132	5749	11649	4563	4785	5370	3248	3841	4329	8030	9.54533	9.82961	10.5208	10.5261	10.1591	10.5202	10.1203	10.7494	9.48918	8.72724	8.74438	8.32165	8.4049	9.707	10.086	1.78807	0.00187297
llmg_0703	tnp1675	transposase	59	58	78	105	53	96	25	52	32	41	56	30	30	33	57	2.35406	2.60264	2.67723	3.30316	2.97912	2.92221	2.33659	2.98105	2.39244	1.94166	2.22716	1.66225	1.51482	2.71844	2.98658	0.960116	0.103127
llmg_0704	llmg_0704	hypothetical protein	302	216	469	583	8	626	4	4	169	349	499	376	382	1	1	4.66087	4.46224	5.22486	5.75064	0.454354	5.5927	-0.0200138	-0.316497	4.74531	4.95916	5.32352	5.21819	5.08321	-1.30405	-1.52574	0.360346	0.837046
llmg_0705	llmg_0705	hypothetical protein	192	77	159	277	1	197	1	4	76	169	135	123	135	0	0	4.01434	2.99896	3.68015	4.68329	-1.48704	3.93846	-1.30211	-0.316497	3.60624	3.92339	3.45788	3.62291	3.59901	-2.23808	-2.23808	0.564767	0.758771
llmg_0706	llmg_0706	hypothetical protein	56	55	72	84	10	88	4	9	13	34	25	17	17	0	4	2.28197	2.52876	2.56573	2.98895	0.730939	2.80034	-0.0200138	0.624642	1.17559	1.68786	1.14246	0.914881	0.774986	-2.23808	-0.408709	1.42138	0.0865002
llmg_0707	llmg_0707	hypothetical protein	72	61	91	61	22	70	18	21	37	82	107	61	86	19	10	2.6305	2.67291	2.89278	2.54182	1.76427	2.48144	1.88601	1.729	2.594	2.90129	3.1298	2.63614	2.96277	1.95581	0.64643	-0.298954	0.726189
llmg_0708	llmg_0708	hypothetical protein	18	22	12	30	4	24	2	8	20	38	33	20	33	5	7	0.771532	1.28421	0.218349	1.57125	-0.338125	1.03843	-0.739141	0.479299	1.7489	1.8383	1.50902	1.12481	1.64256	0.235192	0.213246	-0.702399	0.4898
llmg_0709	llmg_0709	PadR-like family transcriptional regulator	54	40	34	32	49	64	64	86	50	79	111	45	56	102	108	2.23183	2.08906	1.53988	1.65791	2.86907	2.35728	3.65536	3.69148	3.01517	2.84908	3.18149	2.21465	2.36472	4.31469	3.89024	-1.48992	0.00379264
llmg_0710	llmg_0710	hypothetical protein	87	62	51	44	84	83	157	211	94	185	269	103	109	145	264	2.89498	2.6956	2.08935	2.09067	3.62913	2.71859	4.93553	4.97222	3.90809	4.05215	4.4386	3.37171	3.29639	4.81761	5.1675	-2.22283	3.25212e-06
llmg_0711	tnpR	DNA-invertase/resolvase	650	433	648	574	737	547	1207	1245	608	930	1163	939	1012	1284	1871	5.76028	5.4586	5.689	5.72828	6.74027	5.39899	7.8694	7.52494	6.5841	6.36701	6.53989	6.53364	6.48315	7.95448	7.98538	-0.749576	0.260372
llmg_0715	llmg_0715	hypothetical protein	29	40	42	28	28	45	53	61	13	26	44	23	52	63	99	1.38999	2.08906	1.82456	1.47904	2.09277	1.87411	3.38831	3.20562	1.17559	1.32975	1.89694	1.30804	2.26236	3.62903	3.76658	0.0219885	0.985751
llmg_0716	llmg_0716	hypothetical protein	58	56	50	53	12	54	41	73	33	57	98	34	43	49	52	2.33043	2.55381	2.06222	2.34691	0.962934	2.12317	3.02646	3.45925	2.43507	2.39447	3.00625	1.83141	2.00147	3.2735	2.85783	-0.545097	0.495656
llmg_0717	tnp946	transposase for insertion sequence element IS946	286	277	456	309	161	341	115	124	139	245	327	240	248	121	189	4.58302	4.81803	5.18453	4.83977	4.55586	4.72159	4.49004	4.21214	4.46583	4.45289	4.71778	4.57514	4.46485	4.55871	4.68873	0.434303	0.484354
llmg_0718	llmg_0718	nucleotide binding protein	16	9	26	9	3	13	1	4	4	24	18	13	15	10	5	0.623828	0.165542	1.18486	0.0563927	-0.629738	0.274684	-1.30211	-0.316497	-0.24849	1.22438	0.721416	0.57692	0.618047	1.09907	-0.170346	-0.277984	0.820272
llmg_0719	llmg_0719	ABC transporter substrate-binding protein	38	36	29	31	24	28	23	31	13	46	27	29	39	9	29	1.75203	1.94502	1.32841	1.61523	1.88228	1.23939	2.22155	2.26081	1.17559	2.09899	1.24319	1.61667	1.86842	0.962837	2.04845	-0.270037	0.785473
llmg_0720	llmg_0720	hypothetical protein	199	177	270	212	140	227	92	130	86	168	167	159	200	87	157	4.06534	4.17801	4.43424	4.30111	4.35618	4.14032	4.17151	4.27955	3.78166	3.91495	3.75943	3.98765	4.15783	4.08785	4.42352	0.536983	0.35916
llmg_0721	tnp981	transposase for insertion sequence element IS981G	507	360	533	428	273	500	211	296	189	403	377	383	412	233	373	5.40342	5.19364	5.40842	5.30681	5.31236	5.27006	5.35945	5.45778	4.90547	5.1654	4.92151	5.24465	5.19163	5.49778	5.66365	0.312075	0.621884
llmg_0722	serS	seryl-tRNA synthetase	3121	2366	2198	2069	4028	2254	4112	5566	1945	2757	4056	3341	3756	5204	7271	8.0193	7.90292	7.44694	7.57392	9.18826	7.43636	9.63689	9.68415	8.25954	7.93235	8.33975	8.36235	8.37264	9.97252	9.94283	-0.639167	0.484223
llmg_0724	llmg_0724	hypothetical protein	400	379	399	433	373	581	407	528	216	451	508	381	447	472	600	5.06336	5.26742	4.99309	5.32347	5.76057	5.48556	6.30364	6.28966	5.09684	5.32684	5.34917	5.23714	5.3086	6.51281	6.34716	-0.171814	0.808451
llmg_0725	llmg_0725	hypothetical protein	160	127	146	107	151	157	129	231	57	111	136	80	136	194	254	3.75509	3.70572	3.55921	3.3298	4.46421	3.6161	4.6543	5.10203	3.19955	3.32742	3.46833	3.01561	3.60947	5.23487	5.11213	0.0509229	0.955725
llmg_0726	llmg_0726	hypothetical protein	646	566	538	547	226	764	140	148	374	571	753	615	606	134	167	5.75141	5.8434	5.42182	5.65905	5.04138	5.87896	4.7714	4.46472	5.88506	5.6656	5.91455	5.92484	5.74562	4.70468	4.51175	-0.251524	0.735458
llmg_0727	ptnD	mannose-specific PTS system component IID	27500	22569	23131	17222	36745	23073	46687	52808	30769	27932	37396	44184	37177	60419	83970	11.1576	11.1556	10.8409	10.6298	12.3772	10.7904	13.1416	12.9299	12.2422	11.272	11.5437	12.0867	11.679	13.5096	13.4722	-0.675071	0.502763
llmg_0728	ptnC	mannose-specific PTS system component IIC	18545	15651	18764	12748	25951	17243	30506	31185	22375	21018	24259	32141	29234	36110	55933	10.5893	10.6276	10.5391	10.1958	11.8755	10.3703	12.5277	12.17	11.7827	10.8617	10.9194	11.6276	11.3322	12.767	12.886	-0.513232	0.621884
llmg_0729	ptnAB	PTS system mannose-specific transporter subunit IIAB	22323	15612	26441	16491	28293	19679	33431	36280	21526	26203	27355	36520	31792	42382	65803	10.8567	10.624	11.0338	10.5672	12.0001	10.5609	12.6598	12.3883	11.7269	11.1798	11.0926	11.8118	11.4532	12.998	13.1205	-0.317588	0.774756
llmg_0730	fer	ferredoxin	24	26	53	29	10	27	2	4	39	60	72	52	52	12	14	1.14107	1.50577	2.14213	1.52588	0.730939	1.19172	-0.739141	-0.316497	2.66735	2.46556	2.57514	2.41434	2.26236	1.33811	1.07493	-0.67855	0.337732
llmg_0731	llmg_0731	hypothetical protein	1452	1507	1931	1386	759	2499	291	338	880	1675	1936	1741	1934	264	427	6.91669	7.25288	7.26034	6.9967	6.78262	7.58506	5.82117	5.64834	7.11655	7.21422	7.27381	7.42284	7.4159	5.6772	5.85795	-0.109858	0.891889
llmg_0732	cmk	cytidylate kinase	1328	1098	1297	1048	682	2024	310	408	696	1677	1995	1418	1636	313	450	6.78814	6.79682	6.68714	6.59418	6.62861	7.28129	5.91209	5.91884	6.77872	7.21594	7.31706	7.12719	7.17481	5.92189	5.93337	-0.626957	0.268449
llmg_0733	llmg_0733	cell envelope-related transcriptional attenuator	4603	3255	4195	3648	1538	5186	758	745	2817	5257	6107	5296	5474	664	934	8.57949	8.36278	8.37859	8.39139	7.8001	8.6375	7.19902	6.78522	8.79362	8.8629	8.92984	9.02663	8.91575	7.00424	6.98427	-0.512015	0.502763
llmg_0734	llmg_0734	amidase	292	182	251	197	70	356	36	25	170	310	340	313	319	31	42	4.61271	4.21773	4.33004	4.19642	3.37103	4.78321	2.84404	1.9657	4.75376	4.78944	4.77358	4.95527	4.82498	2.63123	2.55972	-0.52102	0.517099
llmg_0737	malG	maltose ABC transporter permease malG	93	105	115	65	515	86	651	1111	41	46	46	33	42	1004	1706	2.98854	3.43619	3.22186	2.63022	6.22441	2.76819	6.97982	7.36085	2.73715	2.09899	1.95749	1.79095	1.96934	7.59994	7.8523	0.962361	0.409173
llmg_0738	malF	maltose transport system permease malF	139	148	165	91	782	143	981	1677	67	57	73	78	71	1580	2745	3.55552	3.92316	3.73272	3.10146	6.82561	3.4838	7.5706	7.95425	3.42778	2.39447	2.59434	2.98005	2.69451	8.25353	8.53799	0.979271	0.379282
llmg_0739	malE	maltose ABC transporter substrate binding protein	558	547	721	475	4111	590	4192	6005	227	306	286	290	344	5482	8265	5.54103	5.79433	5.84241	5.45636	9.21767	5.50764	9.66468	9.79364	5.16806	4.77085	4.52617	4.84594	4.93304	10.0476	10.1276	1.01454	0.395554
llmg_0740	dexC	neopullulanase	15	15	20	5	417	19	449	649	9	20	31	26	9	592	999	0.543888	0.789103	0.846144	-0.573661	5.92085	0.740051	6.44497	6.58661	0.70402	0.987287	1.42573	1.47059	0.0081497	6.83894	7.08118	-1.03388	0.557823
llmg_0745	mapA	maltose phosphorylase	63	31	53	99	145	35	193	340	48	66	81	53	40	244	375	2.4449	1.74205	2.14213	3.22014	4.40629	1.53518	5.2315	5.65681	2.95785	2.59802	2.73935	2.44073	1.90285	5.56403	5.67134	0.109599	0.939438
llmg_0746	malR	maltose operon transcriptional repressor	1462	877	1418	1102	1305	827	1447	2018	1070	1744	2802	1439	1250	1116	1608	6.92657	6.47329	6.81557	6.66651	7.56334	5.99288	8.13082	8.22108	7.39819	7.27238	7.80657	7.14837	6.78722	7.75236	7.76703	-0.822275	0.277698
llmg_0747	llrF	two-component system regulator llrF	1200	1023	3447	2908	530	2483	317	374	523	1395	1326	786	1017	282	380	6.64221	6.69495	8.09546	8.06455	6.26571	7.5758	5.94419	5.79377	6.36736	6.95074	6.72872	6.27769	6.49024	5.77197	5.69037	1.23759	0.0235941
llmg_0748	kinF	sensor protein kinase kinF	1249	1111	3492	2795	692	2647	468	882	575	1225	1109	665	854	454	907	6.69983	6.81377	8.11415	8.00741	6.64956	7.66797	6.50462	7.02833	6.50378	6.7636	6.47146	6.03723	6.23888	6.45685	6.94202	1.4388	0.00590999
llmg_0749	dxsB	1-deoxy-D-xylulose-5-phosphate synthase	3039	2764	6601	4452	2703	4845	2101	3125	1318	2227	2123	1727	2328	1967	3661	7.98092	8.12704	9.03226	8.67858	8.61301	8.53943	8.66849	8.85165	7.69859	7.62465	7.40666	7.41121	7.6831	8.5694	8.95322	1.34748	0.012734
llmg_0750	llmg_0750	hypothetical protein	594	490	1226	737	511	765	464	577	272	381	476	347	354	433	708	5.63083	5.63621	6.6061	6.08762	6.21319	5.88084	6.49226	6.41736	5.42757	5.0849	5.25581	5.10308	4.9741	6.38869	6.58537	1.20182	0.00663207
llmg_0751	arb	6-phospho-beta-glucosidase	1355	867	4119	1103	10381	1143	6952	8130	726	908	1078	1084	1089	9579	12660	6.81712	6.45678	8.35223	6.66782	10.5537	6.45842	10.3943	10.2306	6.83948	6.33256	6.43066	6.74037	6.5887	10.8526	10.7427	1.36277	0.300748
llmg_0752	pip	phage infection protein	2890	2591	2949	2827	1837	3284	529	1014	1208	2095	2463	1992	2289	618	913	7.90846	8.03387	7.87053	8.02382	8.05617	7.97878	6.68099	7.22923	7.573	7.5366	7.62072	7.61692	7.65875	6.90084	6.95152	0.370231	0.599626
llmg_0753	ubiE	ubiquinone/menaquinone biosynthesis methyltransferase	1221	950	1278	1238	590	1213	245	368	540	1049	1346	857	1075	220	337	6.66719	6.58837	6.6659	6.83407	6.42003	6.54397	5.57395	5.77052	6.41339	6.5403	6.75027	6.40213	6.57008	5.41536	5.51787	0.103333	0.88521
llmg_0754	llmg_0754	Rgg family transcriptional regulator	787	802	880	708	413	905	243	330	458	690	959	593	717	280	300	6.03522	6.34463	6.12895	6.02989	5.90699	6.1225	5.56218	5.61393	6.17642	5.93767	6.26234	5.87248	5.98739	5.76175	5.35091	-0.029042	0.969449
llmg_0755	llmg_0755	hypothetical protein	106	117	111	81	296	136	351	568	44	77	77	66	77	328	474	3.17257	3.58941	3.17196	2.93791	5.42846	3.41279	6.0907	6.39474	2.8359	2.81318	2.66867	2.74607	2.80787	5.98919	6.00808	0.326833	0.752714
llmg_0756	llmg_0756	hypothetical protein	191	147	179	173	504	211	563	912	76	92	118	117	122	513	712	4.00691	3.91352	3.84841	4.01131	6.19335	4.03619	6.77067	7.07651	3.60624	3.06285	3.26771	3.55203	3.45562	6.63271	6.59348	0.775839	0.366624
llmg_0757	llmg_0757	hypothetical protein	35	23	29	34	104	50	133	238	19	25	29	20	33	134	145	1.64115	1.34287	1.32841	1.73966	3.93249	2.01775	4.69799	5.14484	1.67968	1.27803	1.33735	1.12481	1.64256	4.70468	4.30999	0.255988	0.833337
llmg_0758	eriC	chloride channel protein	646	598	519	496	214	922	109	142	409	647	882	670	738	108	145	5.75141	5.92246	5.37021	5.51848	4.96319	6.14926	4.41349	4.4056	6.01368	5.84517	6.14194	6.048	6.0289	4.3963	4.30999	-0.557329	0.410413
llmg_0759	ubiA	1.4-dihydroxy-2-naphthoate octaprenyltransferase	81	49	57	58	129	74	154	230	95	106	191	128	139	137	199	2.79493	2.36858	2.24223	2.47178	4.23939	2.55864	4.90789	5.09581	3.92314	3.26236	3.95031	3.67943	3.64041	4.73637	4.76251	-1.32171	0.0542763
llmg_0760	llmg_0760	transglycosylase	31174	16906	26942	21057	4150	18121	2718	1153	12104	33244	30905	42218	35480	1872	834	11.3385	10.7388	11.0609	10.9198	9.23129	10.4419	9.03979	7.41432	10.8963	11.5231	11.2686	12.021	11.6116	8.49803	6.82119	-0.409452	0.752714
llmg_0761	llmg_0761	oxidoreductase	2508	2129	2458	1985	1599	2590	1304	1559	1338	1990	3116	2296	2333	1200	1540	7.70412	7.75079	7.60805	7.51419	7.85616	7.6366	7.98082	7.84908	7.7203	7.4625	7.95967	7.82162	7.68619	7.85695	7.70476	-0.17074	0.833194
llmg_0762	udk	uridine kinase	1888	1125	956	989	343	1148	329	300	884	1399	2279	1405	1487	353	412	7.29492	6.83181	6.24811	6.51078	5.6401	6.4647	5.99762	5.47705	7.12308	6.95486	7.50883	7.11392	7.03725	6.09482	5.80655	-0.874674	0.135831
llmg_0763	eutD	phosphotransacetylase	3467	2659	4187	2492	4832	4542	2407	2690	2463	3333	3644	3854	3279	2579	3084	8.17086	8.07121	8.37583	7.84201	9.45073	8.44632	8.86456	8.63551	8.59997	8.20586	8.18532	8.5683	8.17683	8.96003	8.7059	-0.0621303	0.950804
llmg_0764	llmg_0764	hypothetical protein	412	358	376	405	184	648	147	138	273	456	828	439	556	186	164	5.10574	5.18565	4.90802	5.22756	4.74688	5.64231	4.84126	4.36479	5.43284	5.34266	6.05107	5.44049	5.6219	5.17447	4.48584	-0.667207	0.334931
llmg_0765	llmg_0765	hydrolase	1529	1042	1573	1417	947	1069	791	717	1146	2260	3279	1981	1889	847	997	6.99111	6.72145	6.96496	7.02856	7.10133	6.36209	7.26041	6.73006	7.49707	7.64585	8.03317	7.60894	7.38198	7.3549	7.07829	-0.856436	0.156277
llmg_0766	ftsK	DNA translocase FtsK	2058	1794	1994	1786	1778	2735	965	1508	1314	2604	2479	2169	2562	1045	1777	7.41914	7.50406	7.30659	7.36197	8.00911	7.71511	7.5469	7.80114	7.69421	7.85006	7.63005	7.7396	7.82114	7.65762	7.91108	-0.410118	0.548999
llmg_0767	llmg_0767	hypothetical protein	574	501	525	459	454	794	338	539	391	717	718	605	669	288	479	5.58164	5.6681	5.38671	5.40717	6.04308	5.93433	6.03643	6.31933	5.94897	5.99286	5.84613	5.90128	5.88777	5.80223	6.02317	-0.526387	0.340801
llmg_0768	holA	DNA polymerase III subunit delta	677	643	653	605	700	802	548	970	426	877	893	619	813	475	984	5.81877	6.02678	5.70004	5.80387	6.66611	5.94874	6.73179	7.16532	6.07225	6.28258	6.15977	5.93416	6.1681	6.52193	7.05939	-0.471113	0.475289
llmg_0769	llmg_0769	DivIVA cell division initiation protein	2919	2860	2115	2548	1057	3221	653	796	1617	3633	3651	2312	2357	507	742	7.92285	8.17627	7.39148	7.87405	7.25964	7.95086	6.98424	6.88057	7.99329	8.33011	8.18809	7.83163	7.70094	6.61578	6.65289	-0.608588	0.357442
llmg_0771	llmg_0771	N-6 adenine-specific DNA methylase	2977	3257	3443	2777	965	5465	474	698	1256	2381	2196	2198	2640	462	786	7.95121	8.36367	8.09378	7.9981	7.12846	8.71306	6.52295	6.69139	7.62915	7.72102	7.45537	7.75875	7.86437	6.48199	6.73583	0.452877	0.603214
llmg_0772	llmg_0772	hypothetical protein	6183	5993	9945	8146	4532	11140	3048	3937	2810	5379	5873	5334	6306	3025	4470	9.00502	9.24298	9.62335	9.54988	9.35828	9.74015	9.20505	9.18476	8.79003	8.89598	8.8735	9.03694	9.11979	9.19006	9.24114	0.702538	0.323299
llmg_0774	pepQ	proline dipeptidase	6549	4818	4688	4063	1745	4655	1051	1053	4252	7595	10569	6634	7875	1083	1152	9.08795	8.92826	8.53879	8.54674	7.98211	8.48175	7.66993	7.2836	9.38737	9.39351	9.72088	9.35149	9.44024	7.70909	7.28646	-1.02409	0.1037
llmg_0775	ccpA	catabolite control protein A	6716	5230	7309	5592	5598	7476	1508	1747	5112	6891	8219	9300	8117	1340	1876	9.12426	9.04658	9.1792	9.00734	9.66296	9.16491	8.19035	8.0132	9.65304	9.25322	9.35818	9.83871	9.48389	8.01601	7.98922	-0.210891	0.817724
llmg_0776	trxB2	TrxB2 protein	4693	3745	4952	3598	1362	3251	477	613	1773	2574	3320	2047	2236	638	710	8.60741	8.56497	8.61779	8.3715	7.62495	7.96422	6.53203	6.50446	8.12606	7.83335	8.05109	7.65617	7.62499	6.94671	6.58943	0.55394	0.410413
llmg_0777	llmg_0777	hypothetical protein	367	384	282	290	261	486	240	295	158	397	615	396	471	271	371	4.93996	5.28623	4.49638	4.74892	5.24786	5.22931	5.54434	5.45292	4.64901	5.14389	5.62362	5.29254	5.38366	5.7148	5.65593	-0.781365	0.11871
llmg_0778	mutS	DNA mismatch repair protein mutS	2300	2062	2372	2169	2436	3105	1939	3444	1664	3259	3724	2594	2922	2356	4125	7.57935	7.7047	7.55672	7.64194	8.46305	7.89799	8.55279	8.99182	8.03459	8.17349	8.21663	7.99752	8.01066	8.82961	9.1253	-0.595783	0.396502
llmg_0779	trxA	thioredoxin	6515	3342	4122	4756	1715	2362	1015	1120	2884	4617	4861	2739	3438	876	1063	9.08044	8.40081	8.35328	8.77382	7.95711	7.50381	7.6197	7.37248	8.82751	8.6757	8.60079	8.07593	8.2451	7.40341	7.17063	-0.059982	0.949072
llmg_0781	llmg_0781	hypothetical protein	282	204	288	316	62	146	18	21	117	287	199	137	170	16	4	4.56288	4.38059	4.52647	4.87186	3.19975	3.51319	1.88601	1.729	4.21986	4.67911	4.00871	3.77589	3.92638	1.72259	-0.408709	0.330104	0.698574
llmg_0782	aroD	3-dehydroquinate dehydratase	1517	1260	1766	1518	847	1406	266	404	990	1547	2165	1555	1684	244	348	6.97976	6.99502	7.13166	7.12774	6.9406	6.75654	5.69209	5.90467	7.28623	7.09971	7.43488	7.26005	7.21647	5.56403	5.564	-0.147592	0.837371
llmg_0783	purB	adenylosuccinate lyase	13242	9927	11218	10236	5920	10367	3337	4055	7350	14822	18668	16941	18021	3215	4328	10.1034	9.97086	9.79708	9.87928	9.74362	9.63642	9.33569	9.22735	10.1768	10.3579	10.5414	10.7038	10.6343	9.27791	9.19458	-0.613941	0.403472
llmg_0784	rbsR	ribose operon repressor	131	87	813	110	1453	140	1227	1789	49	56	64	78	95	1233	2183	3.47159	3.17072	6.01506	3.36886	7.71816	3.45379	7.89309	8.04744	2.9868	2.36998	2.41162	2.98005	3.10264	7.89606	8.20771	2.88649	0.0127475
llmg_0785	rbsK	ribokinase	72	64	145	42	840	73	926	1373	23	37	31	33	37	944	1704	2.6305	2.73993	3.54948	2.02697	6.92864	2.53972	7.48745	7.66597	1.93861	1.80214	1.42573	1.79095	1.79699	7.51114	7.85061	1.41652	0.284527
llmg_0786	rbsD	D-ribose pyranase	8	19	20	13	238	27	264	468	4	11	2	14	10	288	568	-0.190234	1.09239	0.846144	0.493458	5.11555	1.19172	5.68125	6.11613	-0.24849	0.245782	-1.42811	0.669117	0.129419	5.80223	6.2683	1.29606	0.410413
llmg_0787	rbsD	ribose ABC transporter permease RbsD	113	127	157	183	1663	174	2277	3633	85	80	67	101	69	2387	4424	3.26273	3.70572	3.66219	4.09135	7.91273	3.76199	8.78449	9.06886	3.76505	2.86669	2.47513	3.344	2.65466	8.84846	9.22622	1.23456	0.329861
llmg_0788	rbsC	ribose transport system permease RbsC	116	84	93	120	1451	173	2011	2722	86	43	49	88	82	2135	3482	3.29971	3.1213	2.92326	3.49192	7.71617	3.7538	8.60536	8.65256	3.78166	2.00666	2.04381	3.14967	2.89597	8.68758	8.88093	1.25056	0.300748
llmg_0789	rbsB	ribose ABC transporter substrate binding protein RbsB	115	106	115	131	1526	154	2187	3058	124	49	80	68	82	2307	4183	3.28748	3.4496	3.22186	3.61617	7.78881	3.58876	8.72634	8.8204	4.30276	2.18576	2.722	2.7878	2.89597	8.7993	9.14544	0.978019	0.459286
llmg_0790	ps301	integrase	84	93	93	75	26	237	6	15	34	76	83	35	59	9	9	2.84582	3.26474	2.92326	2.83007	1.99136	4.20178	0.4577	1.28001	2.47647	2.7949	2.77344	1.87078	2.43699	0.962837	0.515973	0.0962206	0.939775
llmg_0791	ps302	hypothetical protein	677	785	1023	805	529	1847	481	485	408	854	1105	699	785	397	644	5.81877	6.31381	6.34557	6.21456	6.263	7.14945	6.54405	6.16745	6.01016	6.24435	6.46626	6.10894	6.11769	6.2638	6.449	-0.078218	0.927264
llmg_0792	ps303	hypothetical protein	461	427	509	501	332	934	163	198	206	518	562	351	418	179	244	5.26692	5.43857	5.34229	5.53288	5.59327	6.16786	4.98927	4.88112	5.02888	5.52568	5.49419	5.11951	5.21237	5.11945	5.05455	-0.0698339	0.930422
llmg_0793	ps304	hypothetical protein	369	437	433	435	241	787	104	153	200	451	520	304	357	125	230	4.94775	5.47181	5.11031	5.33009	5.13351	5.9216	4.34643	4.5122	4.98652	5.32684	5.38268	4.91347	4.9862	4.60522	4.96986	-0.131666	0.869661
llmg_0794	ps305	hypothetical protein	73	77	141	92	86	112	50	78	40	91	117	103	87	44	78	2.64973	2.99896	3.50986	3.11684	3.6625	3.13882	3.30599	3.55304	2.70267	3.04748	3.25571	3.37171	2.97899	3.12181	3.42866	0.176143	0.832782
llmg_0797	ps308	hypothetical protein	27	17	20	14	39	22	53	57	12	20	20	5	26	53	78	1.29551	0.948703	0.846144	0.584773	2.55046	0.926369	3.38831	3.1101	1.07135	0.987287	0.854751	-0.506029	1.32474	3.38432	3.42866	-0.222102	0.869661
llmg_0801	ps311	hypothetical protein	793	540	656	612	550	638	727	571	524	643	1391	741	835	995	848	6.04614	5.77582	5.70663	5.8204	6.31901	5.61997	7.13886	6.40232	6.37011	5.83625	6.79762	6.19287	6.20651	7.58696	6.84516	-0.633188	0.385124
llmg_0822	tnp712	transposase for insertion sequence element IS712D	583	543	684	608	959	770	1001	1839	294	448	508	413	461	1299	2138	5.60398	5.78378	5.76669	5.81098	7.11947	5.89021	7.59968	8.08718	5.53925	5.31726	5.34917	5.35286	5.35286	7.97122	8.17768	0.457576	0.541359
llmg_0823	llmg_0823	transposase helper protein for IS712D	28	52	84	61	96	81	83	198	28	44	57	41	45	135	196	1.34352	2.45089	2.78073	2.54182	3.81868	2.68455	4.02483	4.88112	2.20809	2.0381	2.25155	2.08676	2.06366	4.71532	4.74077	0.537873	0.566461
llmg_0832	ps338	hypothetical protein	51	28	56	21	18	39	11	20	32	86	65	62	92	13	15	2.1532	1.60497	2.21785	1.10012	1.49463	1.68044	1.22723	1.66321	2.39244	2.9681	2.4331	2.65881	3.0575	1.44425	1.16475	-0.991436	0.167956
llmg_0834	ps340	hypothetical protein	1228	727	814	1020	726	930	935	1350	811	1500	2259	1060	1128	1270	1247	6.67542	6.20338	6.01683	6.5552	6.71862	6.16169	7.50139	7.64163	6.99894	7.05526	7.49613	6.70813	6.63936	7.93867	7.40063	-0.983662	0.0794517
llmg_0835	ps341	hypothetical protein	26	26	31	17	19	39	17	12	13	29	18	28	35	17	16	1.24585	1.50577	1.41675	0.828443	1.56691	1.68044	1.80841	0.989222	1.17559	1.47466	0.721416	1.5696	1.72184	1.80459	1.24931	0.0230791	0.985751
llmg_0836	ps342	major head protein	46	23	50	46	33	44	19	24	19	40	26	52	65	27	48	2.01179	1.34287	2.06222	2.15167	2.31891	1.84358	1.95965	1.91007	1.67968	1.90802	1.1937	2.41434	2.57149	2.43922	2.74586	0.548368	0.492659
llmg_0837	ps343	hypothetical protein	9	7	19	10	16	14	3	10	4	10	15	22	5	18	13	-0.0596075	-0.121157	0.781069	0.178684	1.33821	0.363429	-0.335227	0.756674	-0.24849	0.133841	0.495007	1.24951	-0.615042	1.88218	0.979138	0.222451	0.879969
llmg_0838	ps344	hypothetical protein	17	15	29	10	12	7	5	9	8	15	10	22	15	14	19	0.699569	0.789103	1.32841	0.178684	0.962934	-0.41653	0.238526	0.624642	0.557371	0.622773	0.014652	1.24951	0.618047	1.54312	1.47679	0.616512	0.580439
llmg_0839	ps345	hypothetical protein	14	15	23	15	5	14	21	13	5	32	16	21	20	10	13	0.459258	0.789103	1.02542	0.670652	-0.0956601	0.363429	2.09653	1.0928	-0.00111268	1.60632	0.57449	1.18851	0.982392	1.09907	0.979138	-0.341618	0.750376
llmg_0844	ps350	hypothetical protein	85	76	85	54	68	45	37	42	44	106	48	85	58	59	62	2.8624	2.98061	2.79728	2.37277	3.33008	1.87411	2.88241	2.68212	2.8359	3.26236	2.01561	3.10084	2.4133	3.53606	3.10477	-0.169612	0.883851
llmg_0846	ps352	hypothetical protein	33	23	25	20	16	24	20	30	14	29	27	35	12	20	19	1.56219	1.34287	1.13364	1.03684	1.33821	1.03843	2.02972	2.21563	1.2728	1.47466	1.24319	1.87078	0.34509	2.02586	1.47679	-0.300018	0.776324
llmg_0848	ps353	hypothetical protein	40	23	20	42	42	25	16	31	13	26	22	34	28	26	29	1.82148	1.34287	0.846144	2.02697	2.65364	1.09135	1.72639	2.26081	1.17559	1.32975	0.9768	1.83141	1.4229	2.38694	2.04845	0.416166	0.723587
llmg_0851	ps356	endolysin	23	20	27	16	25	18	16	31	11	13	19	24	11	33	42	1.08569	1.15921	1.23431	0.751704	1.93785	0.672184	1.72639	2.26081	0.958985	0.446557	0.789623	1.36428	0.241281	2.71844	2.55972	0.436359	0.698302
llmg_0852	ps357	hypothetical protein	517	470	299	373	97	685	26	46	366	664	725	449	444	18	18	5.43145	5.57635	4.58005	5.10951	3.83341	5.72209	2.39084	2.80921	5.85398	5.88245	5.86008	5.47283	5.29894	1.88218	1.40487	-1.00785	0.16896
llmg_0853	ps358	hypothetical protein	131	89	160	106	187	123	264	306	93	96	161	136	104	320	425	3.47159	3.20274	3.68905	3.31654	4.77003	3.27088	5.68125	5.50548	3.89288	3.12272	3.70748	3.76548	3.23014	5.95369	5.8512	0.0713984	0.946165
llmg_0854	llmg_0854	hypothetical protein	258	218	290	348	304	313	244	381	149	253	337	227	213	310	401	4.43576	4.47541	4.53636	5.01006	5.46674	4.59902	5.56808	5.82042	4.56513	4.4988	4.76089	4.49553	4.24763	5.90804	5.76766	0.156752	0.845927
llmg_0855	llmg_0855	hypothetical protein	161	174	182	170	213	193	148	258	97	160	202	101	136	210	235	3.76393	4.15364	3.87204	3.98641	4.95648	3.90928	4.85097	5.26058	3.95278	3.84558	4.03002	3.344	3.60947	5.34859	5.00068	-0.0111911	0.990761
llmg_0856	llmg_0856	hypothetical protein	918	871	1007	721	552	1177	662	643	832	1017	1171	1238	1334	520	773	6.25669	6.46341	6.32288	6.05605	6.32423	6.50061	7.00395	6.57324	7.03576	6.49571	6.54976	6.93166	6.88087	6.65223	6.71182	-0.327961	0.613
llmg_0857	kdgR	GntR family transcriptional regulator	991	812	955	802	398	887	233	231	532	795	1028	846	881	220	313	6.36678	6.36247	6.2466	6.20919	5.85381	6.0936	5.50183	5.10203	6.39191	6.14137	6.36231	6.38354	6.28366	5.41536	5.4118	-0.028217	0.969449
llmg_0858	uxuB	fructuronate reductase	19	21	24	12	40	20	78	58	31	18	23	20	8	66	138	0.840075	1.22306	1.08054	0.39597	2.58568	0.804868	3.9364	3.13458	2.34851	0.852323	1.03416	1.12481	-0.124257	3.69502	4.23938	-0.181332	0.895518
llmg_0859	uxuA	mannonate dehydratase	16	17	29	28	45	18	93	124	24	19	39	20	25	88	152	0.623828	0.948703	1.32841	1.47904	2.74993	0.672184	4.18693	4.21214	1.99668	0.921383	1.7334	1.12481	1.27303	4.10414	4.37729	0.0173186	0.990761
llmg_0862	uxaC	glucuronate isomerase	10	10	10	15	53	4	103	147	8	15	14	8	6	105	229	0.0601677	0.290018	0.00695008	0.670652	2.97912	-0.946272	4.33264	4.45503	0.557371	0.622773	0.410888	-0.000762041	-0.432261	4.35607	4.96361	-0.17413	0.927264
llmg_0864	kdgA	keto-hydroxyglutarate-aldolase/keto-deoxy- phosphogluconate aldolase	22	11	11	9	87	16	135	196	15	17	16	7	11	254	333	1.02809	0.404603	0.116518	0.0563927	3.67891	0.526051	4.71935	4.86658	1.36387	0.77979	0.57449	-0.150347	0.241281	5.62172	5.50072	-0.699537	0.631675
llmg_0867	ulaA	PTS system ascorbate-specific transporter subunit IIC	8	11	5	6	39	5	37	49	10	24	23	14	17	40	84	-0.190234	0.404603	-0.716911	-0.388549	2.55046	-0.747287	2.88241	2.89769	0.837128	1.22438	1.03416	0.669117	0.774986	2.98782	3.53355	-2.03912	0.0746387
llmg_0868	tkt	transketolase	15669	16280	19544	13786	15141	19935	12948	14467	6392	9836	9580	11489	13264	15554	21446	10.3462	10.6844	10.5978	10.3088	11.0982	10.5795	11.2914	11.062	9.97534	9.76642	9.57917	10.1436	10.1922	11.5519	11.5031	0.784851	0.314919
llmg_0869	llmg_0869	hypothetical protein	40	57	52	46	26	48	37	43	14	19	33	19	16	25	30	1.82148	2.57843	2.11598	2.15167	1.99136	1.962	2.88241	2.71496	1.2728	0.921383	1.50902	1.05817	0.698649	2.33269	2.09489	0.941959	0.165623
llmg_0870	llmg_0870	transporter	9525	7474	13391	11798	5620	10785	4339	4470	3880	5603	6790	5345	6285	5042	5766	9.62822	9.56148	10.0525	10.0841	9.66862	9.69343	9.71439	9.36787	9.25533	8.95482	9.08272	9.03991	9.11498	9.92691	9.60832	1.04848	0.0944161
llmg_0871	asd	aspartate-semialdehyde dehydrogenase	2593	1810	4663	3453	593	2757	289	366	1427	2481	2908	2653	2480	239	379	7.75216	7.51685	8.53108	8.31219	6.42733	7.72665	5.81126	5.76269	7.81312	7.78031	7.86009	8.02994	7.77426	5.5343	5.68658	0.605478	0.402253
llmg_0872	llmg_0872	(di)nucleoside polyphosphate hydrolase	669	436	1016	914	155	735	98	168	338	699	822	615	556	93	128	5.80168	5.46852	6.33569	6.39728	4.50157	5.82334	4.26162	4.64593	5.7396	5.9563	6.04061	5.92484	5.6219	4.18291	4.13212	0.36868	0.640501
llmg_0873	llmg_0873	(di)nucleoside polyphosphate hydrolase	620	509	865	736	139	706	92	113	336	685	789	593	533	58	108	5.69238	5.69086	6.10422	6.08566	4.34594	5.76548	4.17151	4.07973	5.73107	5.92721	5.98169	5.87248	5.56122	3.51186	3.89024	0.140678	0.878748
llmg_0874	dapA	dihydrodipicolinate synthase	1790	1075	2966	2748	840	1435	626	839	941	1763	2041	1032	1132	719	966	7.21813	6.76634	7.87881	7.98297	6.92864	6.78594	6.92342	6.95634	7.2131	7.28799	7.3499	6.66959	6.64445	7.11886	7.03279	0.613136	0.303734
llmg_0875	llmg_0875	cation-transporting ATPase	369	248	417	447	215	249	107	125	260	316	512	353	343	97	111	4.94775	4.65975	5.05633	5.36914	4.96987	4.27224	4.38704	4.2236	5.3628	4.81689	5.36043	5.12766	4.92887	4.24297	3.92921	0.106739	0.895518
llmg_0876	llmg_0876	metallo-beta-lactamase superfamily protein	8779	8296	12861	10437	5972	14221	1929	3200	4160	6026	6925	5894	6846	1909	2856	9.51059	9.71197	9.99423	9.90733	9.75624	10.0923	8.54534	8.88585	9.35582	9.05977	9.11112	9.18092	9.23829	8.52625	8.59515	0.865998	0.196027
llmg_0877	llmg_0877	hypothetical protein	125	179	240	187	110	487	28	118	11	60	62	78	122	17	63	3.40527	4.19403	4.26608	4.12216	4.01232	5.23226	2.49358	4.14143	0.958985	2.46556	2.36767	2.98005	3.45562	1.80459	3.12729	1.81789	0.0193392
llmg_0878	ffh	signal recognition particle protein	13452	11500	15948	13637	6864	23758	4525	4249	7000	13694	14210	13065	14756	4068	6334	10.1261	10.183	10.3045	10.2931	9.95703	10.8326	9.77493	9.29474	10.1064	10.2437	10.1479	10.329	10.346	9.61731	9.74383	0.102253	0.922658
llmg_0879	speG	spermidine acetyltransferase	217	138	222	200	189	197	145	174	165	209	294	169	194	204	173	4.18875	3.82369	4.1549	4.21798	4.78526	3.93846	4.82164	4.69614	4.71103	4.22601	4.56561	4.0745	4.11441	5.30699	4.56221	-0.221875	0.786057
llmg_0880	llmg_0880	oxidoreductase	908	617	1073	669	698	515	582	666	512	673	949	564	637	698	805	6.24093	5.96743	6.41424	5.94842	6.66199	5.31247	6.81847	6.62383	6.33677	5.9018	6.24726	5.80041	5.81732	7.07617	6.77023	0.115638	0.897267
llmg_0881	azlC	branched chain amino acid ABC transporter	233	163	149	167	35	147	13	34	114	145	245	89	116	15	24	4.29023	4.06058	3.58804	3.96107	2.40029	3.52285	1.448	2.38843	4.18281	3.70576	4.30516	3.16558	3.3843	1.63564	1.79075	-0.254986	0.781077
llmg_0882	llmg_0882	hypothetical protein	82	79	66	79	14	76	15	31	47	68	144	39	53	11	15	2.8121	3.03499	2.44489	2.90285	1.16274	2.59575	1.63943	2.26081	2.92832	2.63961	3.54925	2.0183	2.28864	1.22353	1.16475	-0.489945	0.599548
llmg_0883	llmg_0883	hypothetical protein	135	109	145	129	78	135	76	106	115	214	196	161	173	97	113	3.51416	3.48909	3.54948	3.59436	3.52412	3.40236	3.89945	3.98866	4.19527	4.25974	3.98709	4.00544	3.95127	4.24297	3.95462	-0.565156	0.327223
llmg_0884	llmg_0884	hypothetical protein	897	792	888	815	830	976	840	1181	703	1465	1146	1120	1161	717	1371	6.22339	6.32658	6.14196	6.23232	6.9114	6.23114	7.34701	7.44889	6.79313	7.02126	6.5187	6.78741	6.68087	7.11485	7.53724	-0.605153	0.328657
llmg_0885	proB	gamma-glutamyl kinase	1006	874	893	882	659	1055	648	918	716	1353	1175	1216	1203	603	1136	6.3884	6.46836	6.15004	6.34599	6.57922	6.34313	6.97317	7.08595	6.81951	6.90671	6.55467	6.90584	6.73203	6.86545	7.26631	-0.491166	0.410413
llmg_0886	proA	gamma-glutamyl phosphate reductase	2371	2067	2367	2165	1727	2625	1767	2365	1468	3133	3075	2888	2795	1799	3087	7.62316	7.70819	7.55368	7.63928	7.96716	7.65595	8.41886	8.44985	7.85394	8.11665	7.94058	8.15229	7.94661	8.44067	8.7073	-0.434567	0.556533
llmg_0887	llmg_0887	cation transport protein	284	216	251	315	1054	316	3153	3435	221	282	349	223	288	4396	6041	4.57298	4.46224	4.33004	4.86732	7.25555	4.61266	9.25389	8.98805	5.12965	4.65397	4.81098	4.47012	4.67865	9.72915	9.67552	-0.112476	0.934615
llmg_0888	rarA	ArsR family transcriptional regulator	98	37	68	50	177	50	560	698	39	82	79	54	50	835	1170	3.06213	1.9824	2.48631	2.26645	4.69138	2.01775	6.76298	6.69139	2.66735	2.90129	2.70444	2.46666	2.20833	7.33434	7.3088	-0.438925	0.717417
llmg_0889	llmg_0889	hypothetical protein	92	70	108	70	27	188	14	39	48	86	97	49	60	16	39	2.97336	2.86528	3.13338	2.7336	2.04296	3.87195	1.54689	2.57886	2.95785	2.9681	2.99184	2.33211	2.46029	1.72259	2.45679	-0.0323075	0.980714
llmg_0890	pyrR	bifunctional pyrimidine regulatory protein PyrR/uracil phosphoribosyltransferase	2658	1746	2901	2178	2940	1544	4548	3946	2950	3066	3196	3470	3489	2973	5220	7.78784	7.46498	7.84687	7.64791	8.7342	6.89136	9.78224	9.18805	8.86014	8.08548	7.99621	8.41697	8.26633	9.16505	9.46484	-0.290936	0.785473
llmg_0891	pyrP	uracil permease	5765	4202	5069	4467	11783	4220	17691	20362	8038	7111	7226	8687	9042	16399	32143	8.90407	8.73099	8.65146	8.68343	10.7365	8.3403	11.7417	11.555	10.3058	9.29854	9.17248	9.74036	9.63954	11.6282	12.0869	-0.569582	0.616171
llmg_0893	pyrB	aspartate carbamoyltransferase	4275	3655	3218	2648	9603	2956	14581	17900	6475	6090	5873	5516	5449	13212	28205	8.4729	8.52989	7.99636	7.92954	10.4414	7.8271	11.4628	11.3691	9.99395	9.07501	8.8735	9.08533	8.90915	11.3165	11.8983	-1.01501	0.323299
llmg_0894	carA	carbamoyl phosphate synthase small subunit	6474	5558	4464	3236	16425	4515	26325	32398	10104	7773	8763	7595	7421	26460	50032	9.07134	9.1343	8.4682	8.21862	11.2156	8.43772	12.3151	12.225	10.6358	9.42692	9.45061	9.5466	9.3546	12.3184	12.7252	-1.09047	0.309646
llmg_0895	llmg_0895	hypothetical protein	29	40	43	32	26	48	26	29	10	47	46	47	57	42	42	1.38999	2.08906	1.8565	1.65791	1.99136	1.962	2.39084	2.16899	0.837128	2.12849	1.95749	2.27458	2.38921	3.05637	2.55972	-0.297209	0.726189
llmg_0896	llmg_0896	hypothetical protein	64	41	101	83	72	89	61	57	46	100	87	83	115	85	81	2.46674	2.12293	3.03911	2.97214	3.41085	2.81615	3.58729	3.1101	2.89816	3.18021	2.83928	3.06735	3.37207	4.05473	3.48206	-0.0124904	0.990761
llmg_0897	llmg_0897	hypothetical protein	27	19	47	30	18	41	12	27	21	50	40	35	30	14	10	1.29551	1.09239	1.97761	1.57125	1.49463	1.74793	1.34183	2.07092	1.81495	2.21356	1.76762	1.87078	1.51482	1.54312	0.64643	-0.224166	0.816744
llmg_0899	llmg_0899	hypothetical protein	118	124	136	136	28	164	4	10	43	118	81	59	85	3	11	3.32384	3.6718	3.45876	3.6693	2.09277	3.67797	-0.0200138	0.756674	2.80372	3.41384	2.73935	2.58972	2.94635	-0.338204	0.766063	0.462237	0.640558
llmg_0900	ymbI	hypothetical protein	195	211	263	201	123	228	96	126	97	148	142	154	184	84	137	4.03642	4.42878	4.39672	4.22509	4.17147	4.14659	4.23221	4.23496	3.95278	3.73482	3.52944	3.94218	4.03902	4.03787	4.22901	0.687585	0.207816
llmg_0901	tnp981	transposase for insertion sequence element IS981H	474	388	573	449	280	593	231	289	167	352	389	326	365	202	337	5.30682	5.3011	5.51232	5.37555	5.34869	5.51492	5.48945	5.42342	4.72827	4.97143	4.96641	5.01358	5.01796	5.29285	5.51787	0.479442	0.387611
llmg_0902	arsC	arsenate reductase	89	55	89	83	30	44	4	4	31	76	59	44	47	4	1	2.92685	2.52876	2.86164	2.97214	2.18752	1.84358	-0.0200138	-0.316497	2.34851	2.7949	2.29912	2.18372	2.12328	-0.0232045	-1.52574	0.362279	0.649853
llmg_0903	llmg_0903	serine/threonine phosphatase	316	254	254	234	61	513	13	29	122	256	275	217	250	11	17	4.72571	4.69396	4.347	4.44209	3.17684	5.30689	1.448	2.16899	4.27955	4.51565	4.47012	4.43115	4.47632	1.22353	1.32919	-0.0987161	0.934747
llmg_0904	llmg_0904	hypothetical protein	2924	2325	4430	2845	2369	3522	1309	1459	1088	2502	2478	2150	2472	1555	2088	7.92532	7.87772	8.45717	8.03297	8.42284	8.07964	7.98634	7.75353	7.42223	7.79246	7.62947	7.72692	7.7696	8.23053	8.14356	0.547855	0.432836
llmg_0905	llmg_0905	hypothetical protein	131	134	137	109	74	156	10	17	50	85	88	59	63	19	26	3.47159	3.7819	3.46913	3.35596	3.4496	3.60705	1.10273	1.44569	3.01517	2.95169	2.85529	2.58972	2.52803	1.95581	1.89941	0.522088	0.402724
llmg_0906	rpmE2	50S ribosomal protein L31	7234	5727	5228	5071	1413	3571	1320	889	5289	8665	8022	5223	5492	966	1017	9.23142	9.1775	8.69599	8.8663	7.67793	8.09955	7.9984	7.03971	9.70213	9.5836	9.32319	9.00662	8.92048	7.54433	7.1069	-0.67585	0.388362
llmg_0907	llmg_0907	hypothetical protein	306	217	312	317	184	177	67	120	140	418	360	180	268	100	145	4.6797	4.46884	4.64092	4.87638	4.74688	3.78627	3.72036	4.16538	4.47607	5.21782	4.85542	4.16437	4.5757	4.28643	4.30999	-0.286471	0.720773
llmg_0908	llrA	two-component system regulator llrA	3899	3133	3833	3123	9491	3245	8558	11864	1945	2951	4362	2497	3037	12119	16875	8.34016	8.3077	8.24848	8.16737	10.4245	7.96156	10.6941	10.7758	8.25954	8.03037	8.44462	7.94258	8.06631	11.1919	11.1573	-0.0438608	0.973014
llmg_0909	kinA	sensor protein kinase kinA	2086	1860	1756	1508	3090	1919	2536	4204	860	1647	1864	1269	1628	3756	6069	7.43862	7.55612	7.12348	7.11822	8.80596	7.20454	8.93984	9.27939	7.08343	7.18994	7.2192	6.96728	7.16775	9.50222	9.68219	-0.0839128	0.938098
llmg_0910	amtB	ammonium transporter	1094	1156	2381	1250	204	2166	43	46	775	757	726	522	504	41	50	6.50909	6.87095	7.56218	6.84796	4.89463	7.37898	3.09343	2.80921	6.93354	6.07092	5.86206	5.6892	5.48088	3.0225	2.80293	1.28142	0.107465
llmg_0911	glnB	nitrogen regulatory protein P-II	243	251	466	292	26	353	8	5	202	229	124	79	80	3	8	4.35021	4.67696	5.21565	4.75876	1.99136	4.77109	0.815967	-0.0728173	5.00078	4.35643	3.33773	2.99794	2.86137	-0.338204	0.372535	1.08098	0.306672
llmg_0912	murD	UDP-N-acetylmuramoyl-L-alanyl-D-glutamate synthetase	1685	1209	2569	2119	819	1926	517	618	961	2114	2126	1823	2076	413	882	7.13105	6.93551	7.6717	7.60833	6.89218	7.20979	6.64795	6.51616	7.2434	7.54961	7.40869	7.48916	7.51799	6.32064	6.90177	0.159705	0.838126
llmg_0913	murG	undecaprenyldiphospho-muramoylpentapeptide beta-N- acetylglucosaminyltransferase	1896	1636	2059	1638	1281	2042	922	1478	875	2089	1900	1562	1754	834	1666	7.30101	7.37121	7.35281	7.23734	7.53659	7.29404	7.48122	7.77218	7.10834	7.53247	7.24676	7.26652	7.27514	7.33262	7.81811	-0.100471	0.900299
llmg_0914	ftsQ	cell division protein FtsQ	1998	1563	1835	1434	1679	2127	1295	2336	888	1910	2043	1620	1748	1225	2521	7.37651	7.30545	7.18688	7.04574	7.92653	7.3528	7.97084	8.43206	7.12959	7.40338	7.35131	7.31905	7.27021	7.88667	8.41525	-0.259833	0.738548
llmg_0915	obgE	GTPase ObgE	9293	9841	12774	10150	3672	17610	1046	1737	3512	7329	6307	6256	7088	1005	1494	9.59265	9.95831	9.98444	9.86711	9.05481	10.4007	7.66306	8.00492	9.11162	9.34209	8.97631	9.26688	9.28839	7.60137	7.66105	0.756425	0.35916
llmg_0916	llmg_0916	hypothetical protein	735	762	972	890	246	1222	88	132	282	814	411	398	452	65	111	5.93693	6.27102	6.27199	6.35898	5.16296	6.55461	4.10815	4.30134	5.47941	6.17534	5.04525	5.29977	5.32456	3.67335	3.92921	0.600197	0.45859
llmg_0917	llmg_0917	hypothetical protein	94	62	128	81	35	57	32	32	77	74	99	50	92	17	18	3.00356	2.6956	3.37303	2.93791	2.40029	2.19748	2.67943	2.30462	3.62478	2.75761	3.02051	2.36005	3.0575	1.80459	1.40487	0.284741	0.726189
llmg_0926	queA	S-adenosylmethionine--tRNA ribosyltransferase-isomerase	2854	2653	2700	2233	993	3440	334	450	1533	2412	2964	2591	2803	266	393	7.89039	8.06796	7.74338	7.68385	7.16966	8.04568	6.01931	6.05972	7.91639	7.73966	7.88759	7.99585	7.95073	5.68804	5.7387	-0.101698	0.902522
llmg_0927	llmg_0927	extracellular hydrolase	16	23	24	15	5	30	10	1	6	19	14	21	28	8	7	0.623828	1.34287	1.08054	0.670652	-0.0956601	1.33027	1.10273	-1.47501	0.209991	0.921383	0.410888	1.18851	1.4229	0.812392	0.213246	0.237686	0.859367
llmg_0928	nagB	glucosamine-6-phosphate isomerase	1372	1365	1806	1388	1207	1323	1314	1822	492	1252	1097	575	802	1104	1688	6.83508	7.11031	7.16393	6.99878	7.45084	6.66893	7.99183	8.07379	6.27944	6.79499	6.4558	5.82817	6.14851	7.73677	7.83701	0.44931	0.524496
llmg_0929	hmcM	hydroxymethylglutaryl-CoA synthase	7583	6625	10248	7848	3229	8311	996	1154	3678	6106	6607	6641	8431	861	1089	9.29937	9.38757	9.66664	9.49613	8.86941	9.31761	7.59247	7.41557	9.17822	9.07879	9.04332	9.35301	9.53863	7.37852	7.20544	0.522907	0.492659
llmg_0930	thiL	ThiL protein	4858	4458	5237	4945	2149	6643	2118	2232	2843	6806	7476	6812	7650	1876	3079	8.65723	8.81627	8.69847	8.83002	8.28232	8.99455	8.68011	8.3664	8.80687	9.23532	9.22153	9.38968	9.39843	8.5011	8.70356	-0.462885	0.572396
llmg_0931	mvaA	MvaA protein	2794	2486	3264	2921	994	3875	948	1015	1289	3244	2694	3121	3702	962	1591	7.85976	7.97424	8.01682	8.07098	7.17111	8.21733	7.52129	7.23065	7.66653	8.16684	7.74992	8.26415	8.35176	7.53835	7.75171	0.0708527	0.94088
llmg_0932	rpsP	30S ribosomal protein S16	6075	4340	3385	3405	1624	4647	1312	1412	3488	7352	6692	4423	3990	1661	1693	8.9796	8.77759	8.06929	8.29201	7.87852	8.47927	7.98964	7.70634	9.10173	9.34661	9.06176	8.76687	8.45978	8.3256	7.84128	-1.02678	0.102404
llmg_0933	llmg_0933	RNA binding protein	900	885	667	797	192	812	118	106	417	888	863	470	507	76	97	6.2282	6.48636	5.73052	6.20019	4.80781	5.96656	4.52685	3.98866	6.04154	6.30052	6.11061	5.53847	5.4894	3.89544	3.7376	-0.225192	0.785473
llmg_0934	hemH	ferrochelatase	802	624	828	774	127	1166	45	68	389	1085	1180	1250	1447	43	75	6.06237	5.98365	6.04135	6.15807	4.21711	6.48709	3.15742	3.35893	5.9416	6.58888	6.56078	6.94555	6.99798	3.08946	3.37321	-0.475221	0.621843
llmg_0935	llmg_0935	lysophospholipase	882	674	798	661	193	1202	94	117	396	1194	1429	1343	1558	81	119	6.19913	6.0945	5.98828	5.93112	4.81525	6.53086	4.20218	4.1293	5.96724	6.72669	6.83643	7.04891	7.10444	3.98609	4.02826	-0.824621	0.229152
llmg_0936	rimM	16S rRNA-processing protein RimM	945	757	903	794	380	998	138	275	506	1031	1086	917	952	126	156	6.29839	6.26155	6.16606	6.19477	5.78729	6.26321	4.75081	5.35214	6.31981	6.51539	6.4413	6.49952	6.39519	4.61661	4.41439	-0.299065	0.65224
llmg_0937	trmD	tRNA (guanine-N(1)-)-methyltransferase	2373	1936	2403	2159	997	2527	545	810	1213	2486	2970	2462	2577	443	634	7.62438	7.61383	7.57544	7.63528	7.17545	7.60111	6.72389	6.90568	7.57895	7.78322	7.8905	7.92223	7.82956	6.42155	6.42648	-0.232441	0.751041
llmg_0938	llmg_0938	hypothetical protein	1266	1369	1510	1332	733	1524	450	763	621	1462	1576	1111	1248	317	658	6.7193	7.11452	6.9061	6.93946	6.73243	6.87259	6.44817	6.8196	6.61456	7.01831	6.97745	6.77579	6.78491	5.94014	6.47995	-0.0752664	0.925692
llmg_0939	llmg_0939	hypothetical protein	3210	3031	3398	3098	2069	3529	1395	2321	1468	3364	3955	2803	3182	1263	1829	8.05983	8.25998	8.07482	8.15579	8.22762	8.0825	8.07806	8.42277	7.85394	8.21921	8.3034	8.10922	8.13354	7.93071	7.95265	-0.146166	0.865015
llmg_0940	dapB	dihydrodipicolinate reductase	1973	1704	2244	2123	1059	2164	750	1162	757	1298	1378	1080	1188	741	1210	7.35837	7.42989	7.47679	7.61105	7.26237	7.37765	7.18373	7.42552	6.8997	6.84695	6.7841	6.73505	6.71397	7.16228	7.35723	0.730602	0.181377
llmg_0941	llmg_0941	acetyltransferase	1495	1363	1585	1484	936	1656	701	1069	491	868	1037	808	814	657	1108	6.95872	7.1082	6.97591	7.09511	7.0845	6.99222	7.0864	7.30533	6.27651	6.26774	6.37485	6.31741	6.16987	6.98897	7.23036	0.715738	0.166341
llmg_0942	papL	tRNA CCA-pyrophosphorylase	1986	1460	2012	1663	689	2176	455	594	1028	1917	1948	1819	1770	389	665	7.36783	7.20723	7.31954	7.25916	6.64331	7.38562	6.46407	6.45915	7.3405	7.40865	7.28271	7.48599	7.28823	6.23451	6.49518	-0.0574121	0.946448
llmg_0943	pepDB	PepDB protein	4079	3286	4345	3630	2277	3992	1579	2215	2192	3491	3753	3385	3827	1578	2436	8.40523	8.37645	8.42924	8.38426	8.36573	8.26022	8.25668	8.35537	8.4319	8.27263	8.22781	8.38122	8.39964	8.2517	8.3658	0.156637	0.853334
llmg_0944	llmg_0944	hypothetical protein	913	635	1112	885	380	1244	275	317	330	686	835	661	725	281	311	6.24883	6.00878	6.46562	6.35088	5.78729	6.5803	5.7399	5.5562	5.70518	5.92931	6.06318	6.02856	6.00335	5.76687	5.40259	0.412704	0.525796
llmg_0945	llmg_0945	glycerol dehydrogenase	483	369	1212	1005	240	662	67	133	205	294	286	354	423	54	102	5.33381	5.22906	6.58956	6.53388	5.12755	5.67302	3.72036	4.31211	5.02191	4.71359	4.52617	5.13171	5.22942	3.41075	3.80899	1.94803	3.25268e-06
llmg_0947	cmhR	HTH-type transcriptional regulator cmhR	421	300	639	559	229	593	79	178	143	236	279	288	282	60	111	5.13672	4.93228	5.66891	5.69023	5.06028	5.51492	3.95452	4.72866	4.50637	4.39942	4.49075	4.83603	4.64853	3.55987	3.92921	1.24124	0.00992138
llmg_0948	llmg_0948	ABC transporter ATP-binding protein	1362	1319	1714	1498	1362	1847	1115	2022	673	1653	1442	1336	1541	1094	2139	6.82454	7.06093	7.08861	7.10863	7.62495	7.14945	7.75512	8.22394	6.73033	7.19518	6.84947	7.04139	7.08863	7.72366	8.17835	0.0661769	0.938854
llmg_0950	llmg_0950	oxidoreductase	1079	855	984	872	1166	1401	991	1725	453	1093	1055	986	1074	1125	1975	6.48922	6.43672	6.28964	6.32958	7.40105	6.75141	7.58521	7.99493	6.16063	6.59945	6.39962	6.60395	6.56874	7.76393	8.06336	-0.193645	0.803029
llmg_0951	msrA	MsrA protein	3662	2978	3814	3774	4318	2773	3775	5980	1487	2686	3151	1573	2107	3996	4342	8.24975	8.23455	8.24131	8.44035	9.28852	7.73499	9.51356	9.78762	7.87248	7.89475	7.97577	7.27663	7.53935	9.59155	9.19924	0.408697	0.674371
llmg_0952	pyrDA	dihydroorotate dehydrogenase 1A	1726	1551	2984	1824	605	1615	311	391	1006	2159	2636	1759	2210	279	489	7.16568	7.29434	7.88753	7.3923	6.45616	6.95611	5.91672	5.85766	7.30933	7.57996	7.71855	7.43766	7.60813	5.7566	6.05288	0.010252	0.990761
llmg_0953	llmg_0953	hypothetical protein	217	176	172	180	110	231	79	110	130	204	357	285	306	95	115	4.18875	4.16993	3.79173	4.0678	4.01232	4.16522	3.95452	4.0414	4.37022	4.19148	4.84344	4.82104	4.76541	4.21325	3.97958	-0.62622	0.295022
llmg_0954	llmg_0954	hypothetical protein	468	302	553	440	320	229	135	158	239	381	378	283	345	122	179	5.28854	4.9418	5.4613	5.34649	5.5404	4.15283	4.71935	4.55817	5.24196	5.0849	4.92531	4.81095	4.9372	4.57048	4.61096	0.400142	0.611263
llmg_0955	llmg_0955	alcohol dehydrogenase	2851	1813	3523	2800	902	1788	470	574	964	1345	1467	911	999	523	690	7.88887	7.51924	8.12689	8.00999	7.03121	7.10268	6.51075	6.40986	7.24789	6.89817	6.87423	6.49007	6.46454	6.66051	6.5483	1.18477	0.0112451
llmg_0956	llmg_0956	LacI family transcriptional regulator	119	113	139	113	194	158	105	165	69	144	191	109	136	101	154	3.33576	3.54012	3.48964	3.4069	4.82265	3.62511	4.36009	4.62016	3.46939	3.69593	3.95031	3.45177	3.60947	4.30063	4.39596	-0.38624	0.631675
llmg_0957	rpe2	ribulose-phosphate 3-epimerase	63	39	75	40	189	55	259	336	39	40	55	36	59	368	453	2.4449	2.05438	2.62256	1.96033	4.78526	2.14837	5.65378	5.63981	2.66735	1.90802	2.20235	1.90909	2.43699	6.15468	5.94292	0.280228	0.82943
llmg_0958	rpiB	ribose-5-phosphate isomerase B	90	33	61	48	150	57	267	385	22	45	38	12	20	336	595	2.94252	1.8267	2.33583	2.2102	4.45472	2.19748	5.69748	5.83543	1.8781	2.06886	1.69834	0.478427	0.982392	6.02384	6.33512	0.399684	0.733778
llmg_0959	llmg_0959	beta-glucosidase	33	33	51	40	124	39	255	338	39	32	56	16	23	289	576	1.56219	1.8267	2.08935	1.96033	4.18302	1.68044	5.63142	5.64834	2.66735	1.60632	2.22716	0.83752	1.16369	5.80721	6.28842	0.0787473	0.952672
llmg_0960	llmg_0960	beta-glucosidase	43	53	55	43	136	47	261	430	26	47	56	17	20	306	497	1.91977	2.47732	2.19305	2.05917	4.3148	1.93329	5.66483	5.99435	2.10626	2.12849	2.22716	0.914881	0.982392	5.88937	6.07622	-0.0530267	0.968493
llmg_0961	llmg_0961	sugar kinase	23	19	23	12	12	31	0	10	9	27	22	31	26	7	11	1.08569	1.09239	1.02542	0.39597	0.962934	1.37365	-2.23808	0.756674	0.70402	1.37969	0.9768	1.70644	1.32474	0.644411	0.766063	-0.483329	0.631675
llmg_0962	llmg_0962	AraC family transcriptional regulator	9	15	15	15	44	32	33	101	7	18	11	11	13	50	109	-0.0596075	0.789103	0.486724	0.670652	2.71854	1.41576	2.72237	3.91991	0.394112	0.852323	0.12437	0.372713	0.441928	3.30201	3.90334	0.0601969	0.968493
llmg_0963	llmg_0963	PTS system transporter subunit IIC	21	18	15	22	143	38	91	256	14	8	16	7	12	123	188	0.968104	1.02234	0.486724	1.16073	4.38645	1.64547	4.15593	5.24941	1.2728	-0.120039	0.57449	-0.150347	0.34509	4.58215	4.68114	0.674714	0.640056
llmg_0964	thyA	thymidylate synthase	1092	745	1024	879	611	997	356	512	657	1433	1909	1317	1340	277	415	6.50645	6.23856	6.34697	6.34109	6.47037	6.26177	6.11104	6.24539	6.69569	6.98945	7.25357	7.02075	6.88734	5.74627	5.81698	-0.785072	0.0995062
llmg_0965	llmg_0965	hypothetical protein	165	122	130	103	58	126	32	29	37	54	69	47	53	27	57	3.79879	3.64874	3.39495	3.27601	3.10583	3.30489	2.67943	2.16899	2.594	2.3197	2.51597	2.27458	2.28864	2.43922	2.98658	0.940824	0.0835282
llmg_0966	rmaI	MarR family transcriptional regulator	348	399	711	868	119	979	19	26	84	139	162	139	163	36	19	4.86381	5.34122	5.82233	6.32297	4.12435	6.23556	1.95965	2.01927	3.74824	3.6458	3.71627	3.79648	3.86658	2.84009	1.47679	2.43085	0.000412512
llmg_0967	llmg_0967	permease	620	688	1646	1752	224	1941	102	72	183	204	238	250	292	59	85	5.69238	6.12406	7.0303	7.33428	5.02864	7.22096	4.31871	3.43974	4.85926	4.19148	4.26379	4.63352	4.69839	3.53606	3.55031	2.97549	2.9181e-06
llmg_0968	llmg_0968	oxidoreductase	197	97	365	349	74	311	46	64	65	144	151	143	182	87	106	4.05095	3.32418	4.86549	5.01417	3.4496	4.58985	3.18838	3.27333	3.38493	3.69593	3.61652	3.83679	4.02346	4.08785	3.86366	1.2985	0.02303
llmg_0969	llmg_0969	hypothetical protein	84	68	174	127	57	158	49	49	31	59	86	86	80	52	84	2.84582	2.8247	3.80815	3.57222	3.08136	3.62511	3.27748	2.89769	2.34851	2.44225	2.8231	3.1173	2.86137	3.35741	3.53355	1.07301	0.0418433
llmg_0970	llmg_0970	carboxymuconolactone decarboxylase	51	53	86	76	21	96	40	30	21	54	39	38	49	26	71	2.1532	2.47732	2.81364	2.84861	1.70144	2.92221	2.99177	2.21563	1.81495	2.3197	1.7334	1.98281	2.18053	2.38694	3.2958	0.807614	0.329394
llmg_0971	yphI	hypothetical protein	61	40	97	93	56	98	48	49	21	51	52	43	51	34	59	2.40019	2.08906	2.98235	3.13206	3.05647	2.95113	3.24839	2.89769	1.81495	2.24083	2.12526	2.15212	2.2356	2.76014	3.03502	0.904519	0.0983798
llmg_0972	llmg_0972	hypothetical protein	133	91	168	146	109	211	91	110	58	115	123	104	125	109	141	3.49303	3.23408	3.75831	3.77001	3.99932	4.03619	4.15593	4.0414	3.22407	3.37744	3.32629	3.38536	3.49	4.40946	4.27007	0.419327	0.496911
llmg_0973	purC	phosphoribosylaminoimidazole-succinocarboxamide synthase	3228	2790	2728	3503	65	4482	89	202	1055	5304	6630	5087	5813	91	174	8.06789	8.14054	7.75825	8.33292	3.26639	8.42714	4.12426	4.90977	7.37785	8.87573	9.04834	8.96857	9.0024	4.15192	4.57045	-0.891118	0.573389
llmg_0974	purS	phosphoribosylformylglycinamidine synthetase PurS	2623	2361	2586	2898	87	4260	115	247	813	4324	5431	4913	5638	101	199	7.76873	7.89987	7.68121	8.05958	3.67891	8.3539	4.49004	5.19807	7.00248	8.58117	8.76067	8.91838	8.95832	4.30063	4.76251	-0.79148	0.595069
llmg_0975	purQ	phosphoribosylformylglycinamidine synthase I	5040	4463	4232	4571	240	6072	198	416	1688	7654	7882	8252	9401	164	355	8.71027	8.81788	8.39125	8.71661	5.12755	8.86494	5.26819	5.94676	8.05523	9.40467	9.2978	9.66626	9.6957	4.994	5.5926	-0.789468	0.548458
llmg_0976	purL	phosphoribosylformylglycinamidine synthase II	32105	28621	27375	29136	7097	36098	4548	8946	8926	35407	33540	51542	65680	3442	7621	11.381	11.4983	11.0839	11.3882	10.0052	11.4361	9.78224	10.3686	10.457	11.6141	11.3867	12.3089	12.5	9.37631	10.0106	-0.260783	0.823189
llmg_0977	purF	amidophosphoribosyltransferase	47590	44465	47236	46287	29950	57421	17739	28309	12857	43522	38240	76116	102870	13497	27264	11.9488	12.1339	11.8709	12.056	12.0822	12.1057	11.7456	12.0304	10.9834	11.9118	11.5759	12.8713	13.1472	11.3473	11.8494	0.212856	0.841568
llmg_0978	llmg_0978	hypothetical protein	302	340	358	390	170	443	129	239	111	189	163	176	252	106	149	4.66087	5.11167	4.83776	5.17342	4.63365	5.09646	4.6543	5.15085	4.14479	4.08262	3.72501	4.13233	4.48771	4.3696	4.34883	1.11097	0.0323235
llmg_0979	llmg_0979	hypothetical protein	85	43	53	38	27	48	80	86	33	62	77	54	54	62	73	2.8624	2.18838	2.14213	1.89045	2.04296	1.962	3.97242	3.69148	2.43507	2.51108	2.66867	2.46666	2.31445	3.60634	3.33503	-0.592416	0.395554
llmg_0980	llmg_0980	hypothetical protein	190	158	214	162	130	205	185	245	116	174	269	151	221	179	282	3.99943	4.01621	4.10259	3.91782	4.25041	3.99511	5.17078	5.18641	4.20761	3.96488	4.4386	3.91419	4.30024	5.11945	5.26212	-0.210678	0.773294
llmg_0981	llmg_0981	hypothetical protein	85	88	148	116	47	133	50	75	54	75	55	62	74	40	66	2.8624	3.18682	3.57849	3.44395	2.81073	3.38126	3.30599	3.4975	3.1234	2.77638	2.20235	2.65881	2.7523	2.98782	3.19281	1.02435	0.0649309
llmg_0983	llmg_0983	hypothetical protein	83	72	96	132	26	91	14	25	44	98	73	73	92	32	34	2.82906	2.90476	2.9678	3.62695	1.99136	2.84725	1.54689	1.9657	2.8359	3.15175	2.59434	2.88712	3.0575	2.67549	2.26701	0.444553	0.588665
llmg_0984	llmg_0984	hypothetical protein	35	22	12	21	23	44	30	23	20	28	30	26	22	36	23	1.64115	1.28421	0.218349	1.10012	1.82448	1.84358	2.58949	1.8522	1.7489	1.42795	1.38222	1.47059	1.10576	2.84009	1.73318	-0.766406	0.404299
llmg_0985	llmg_0985	hypothetical protein	775	499	1913	806	2107	835	388	379	185	302	224	227	316	229	289	6.01313	5.66236	7.24685	6.21635	8.25386	6.00672	6.23486	5.81285	4.87483	4.75201	4.17732	4.49553	4.81145	5.47292	5.2973	2.33948	0.000659846
llmg_0986	clpB	ATP-dependent Clp protease	86360	110554	147797	133234	521849	126291	394815	666816	28703	32701	30649	20181	30677	460053	816525	12.8084	13.4478	13.5165	13.5812	16.2052	13.2428	16.2217	16.5883	12.142	11.4994	11.2566	10.9562	11.4017	16.4383	16.7537	2.1662	0.0335887
llmg_0987	purM	phosphoribosylaminoimidazole synthetase	2001	1426	1769	1644	252	2249	221	340	620	3490	4349	4413	5119	200	282	7.37867	7.17329	7.13411	7.24261	5.19752	7.43316	5.42591	5.65681	6.61224	8.27222	8.44031	8.76361	8.81906	5.27857	5.26212	-1.17046	0.121272
llmg_0988	purN	phosphoribosylglycinamide formyltransferase	1011	881	669	711	114	983	75	192	348	1608	2056	1870	2293	53	144	6.39553	6.47984	5.73483	6.03597	4.06319	6.24142	3.88061	4.83705	5.7815	7.15542	7.36045	7.52584	7.66127	3.38432	4.30011	-1.37144	0.0703689
llmg_0989	llmg_0989	ABC transporter ATP binding and permease	259	191	231	206	393	189	279	337	255	271	316	382	305	265	420	4.44128	4.28659	4.21156	4.26014	5.83564	3.8795	5.76065	5.64408	5.33493	4.59706	4.66882	5.2409	4.76072	5.68263	5.83419	-0.401167	0.666957
llmg_0991	llmg_0991	AcrR family transcriptional regulator	35	22	30	35	178	19	412	414	34	63	81	40	27	476	611	1.64115	1.28421	1.37326	1.77886	4.69944	0.740051	6.32121	5.93983	2.47647	2.53331	2.73935	2.05293	1.37465	6.52496	6.3733	-1.1037	0.386342
llmg_0992	llmg_0992	nucleoside-diphosphate-sugar epimerase	16	12	22	25	9	23	13	9	15	9	28	18	12	6	11	0.623828	0.510753	0.968099	1.32865	0.599265	0.983486	1.448	0.624642	1.36387	0.0124783	1.29104	0.988304	0.34509	0.454263	0.766063	0.393962	0.718261
llmg_0993	hprT	HprT protein	1971	1193	783	1015	132	1396	132	86	1245	2947	4683	3670	3437	119	82	7.35691	6.91632	5.961	6.54813	4.27219	6.74626	4.68719	3.69148	7.61647	8.02842	8.547	8.49777	8.24468	4.53489	3.49943	-2.0296	0.012714
llmg_0994	purH	bifunctional phosphoribosylaminoimidazolecarboxamide formyltransferase/IMP cyclohydrolase	6971	6183	5422	5506	549	7164	333	474	2538	9687	14158	14860	17703	148	364	9.17801	9.28799	8.74853	8.98499	6.31639	9.10343	6.015	6.13445	8.64323	9.74441	10.1426	10.5147	10.6086	4.84693	5.62857	-1.08592	0.299616
llmg_0995	llmg_0995	hydrolase	3968	3235	3154	2978	1040	3242	424	663	1294	4142	4490	3994	5317	298	468	8.36545	8.35389	7.9674	8.09884	7.23628	7.96022	6.36252	6.61733	7.67211	8.51916	8.48632	8.61975	8.87378	5.85129	5.98976	-0.46854	0.534501
llmg_0996	llmg_0996	TetR family transcriptional regulator	169	101	127	134	57	178	56	79	105	192	305	247	267	68	72	3.83283	3.38127	3.36195	3.64828	3.08136	3.79427	3.46617	3.57109	4.06561	4.10506	4.61814	4.61625	4.57036	3.73739	3.31555	-0.885552	0.12737
llmg_0997	purD	phosphoribosylamine--glycine ligase	2875	2284	2292	2662	268	3314	293	390	925	4093	5164	4945	5608	202	415	7.90096	7.85208	7.50728	7.93714	5.28583	7.99189	5.83102	5.85398	7.18839	8.502	8.68798	8.92774	8.95062	5.29285	5.81698	-0.860478	0.387611
llmg_0998	llmg_0998	hydrolase	1313	1177	1009	1112	209	1511	206	432	374	1906	1925	2023	2376	118	292	6.77178	6.89688	6.32574	6.67952	4.92932	6.86025	5.32503	6.00102	5.88506	7.40036	7.2656	7.63917	7.71251	4.52282	5.31212	-0.822562	0.325711
llmg_0999	purE	phosphoribosylaminoimidazole carboxylase catalytic subunit	2822	2347	2069	2163	529	2740	379	704	768	2961	3053	4207	5331	382	574	7.87414	7.8913	7.35979	7.63795	6.263	7.71774	6.2011	6.70372	6.92047	8.03525	7.93023	8.69467	8.87758	6.20839	6.28341	-0.478624	0.568091
llmg_1000	purK	phosphoribosylaminoimidazole carboxylase ATPase subunit	4792	4719	4097	4099	1224	5243	744	1469	1419	5677	6221	7562	9534	535	998	8.63751	8.89832	8.3445	8.55946	7.471	8.65326	7.17216	7.76338	7.80501	8.97374	8.95651	9.54032	9.71596	6.69317	7.07974	-0.50943	0.558192
llmg_1001	xylR	xylose operon regulator	165	132	234	179	98	262	85	134	116	217	268	158	191	88	141	3.79879	3.76054	4.22997	4.05986	3.84799	4.34488	4.05874	4.3228	4.20761	4.2796	4.43328	3.97867	4.0922	4.10414	4.27007	-0.213039	0.765215
llmg_1002	xylA	XylA protein	30	36	36	43	30	44	62	93	22	60	40	29	30	88	70	1.435	1.94502	1.61648	2.05917	2.18752	1.84358	3.61034	3.80259	1.8781	2.46556	1.76762	1.61667	1.51482	4.10414	3.27578	-0.319951	0.726635
llmg_1003	tnp1216	transposase for insertion sequence-like element IS1216	5150	4005	6373	5877	4334	5526	4084	4445	2710	4864	6734	3968	4454	5107	5481	8.7414	8.66175	8.98157	9.07902	9.29386	8.72907	9.62703	9.35978	8.73778	8.75085	9.07078	8.61034	8.6184	9.94539	9.53521	0.111473	0.907486
llmg_1008	guaA	GMP synthase	13902	9922	13389	11398	4030	13459	4016	4390	9396	18038	22160	19923	21560	4225	6862	10.1736	9.97013	10.0523	10.0344	9.18897	10.0129	9.60282	9.34183	10.531	10.6412	10.7888	10.9377	10.893	9.67193	9.85932	-0.673629	0.387611
llmg_1015	ypbC	hypothetical protein	70	57	123	111	31	68	30	22	18	37	31	30	37	33	64	2.59127	2.57843	3.31675	3.38165	2.23266	2.44122	2.58949	1.79191	1.60697	1.80214	1.42573	1.66225	1.79699	2.71844	3.14946	1.79413	0.000254691
llmg_1017	rmaE	MarR family transcriptional regulator	344	126	313	313	158	202	72	69	149	397	287	224	300	66	84	4.84726	3.6945	4.6455	4.85819	4.52897	3.97413	3.82258	3.37956	4.56513	5.14389	4.53116	4.47652	4.73707	3.69502	3.53355	-0.114617	0.901724
llmg_1019	llmg_1019	oxidoreductase. short-chain dehydrogenase/reductase	153	115	205	190	56	112	27	36	114	134	174	83	72	46	60	3.69158	3.56497	4.04138	4.14484	3.05647	3.13882	2.44313	2.46765	4.18281	3.59386	3.81776	3.06735	2.71403	3.18441	3.05865	0.388055	0.552114
llmg_1020	rmeB	MerR family transcriptional regulator	644	460	397	400	143	309	110	52	281	523	528	288	347	144	115	5.74695	5.54546	4.98589	5.20974	4.38645	4.58063	4.42653	2.98105	5.47431	5.53947	5.4046	4.83603	4.94548	4.8077	3.97958	-0.373536	0.651505
llmg_1021	llmg_1021	hypothetical protein	156	124	230	123	196	241	233	395	86	114	187	217	225	343	467	3.71914	3.6718	4.20537	3.52688	4.83733	4.22565	5.50183	5.87229	3.78166	3.3651	3.9202	4.43115	4.32585	6.05349	5.98669	0.24063	0.762898
llmg_1023	fur	ferric uptake regulation protein	1018	633	1379	1405	1203	609	1343	1250	708	956	1457	892	1015	1745	1886	6.40546	6.00424	6.77541	7.01631	7.44606	5.55315	8.0233	7.53072	6.80333	6.40669	6.86438	6.45974	6.48741	8.39673	7.99689	0.247581	0.816658
llmg_1024	llmg_1024	hypothetical protein	335	310	214	194	725	261	286	383	254	334	587	250	300	369	521	4.8093	4.97926	4.10259	4.17454	6.71663	4.33942	5.79627	5.82794	5.3293	4.89623	5.55669	4.63352	4.73707	6.15858	6.14405	-1.1342	0.162067
llmg_1025	llmg_1025	hypothetical protein	327	217	167	154	634	210	291	525	243	284	548	246	294	356	688	4.77469	4.46884	3.74983	3.84581	6.52355	4.02942	5.82117	6.28146	5.26577	4.66408	5.45797	4.61045	4.70815	6.10699	6.54412	-1.3293	0.1037
llmg_1026	llmg_1026	methyltransferase	709	596	614	659	737	660	342	679	374	754	961	444	558	376	576	5.88516	5.91765	5.61157	5.92676	6.74027	5.66867	6.05334	6.65166	5.88506	6.06521	6.26534	5.45675	5.62706	6.18561	6.28842	-0.39258	0.596353
llmg_1027	rmaC	MarR family transcriptional regulator	840	778	1081	1228	236	748	29	49	253	324	344	201	273	25	29	6.12895	6.30092	6.42493	6.82239	5.10345	5.84854	2.54234	2.89769	5.32363	4.85269	4.79032	4.32178	4.60214	2.33269	2.04845	1.82262	3.41157e-05
llmg_1028	llmg_1028	NAD(P)H nitroreductase	892	940	1283	1374	375	948	40	93	297	347	367	208	343	25	67	6.21535	6.57314	6.67152	6.98418	5.76825	6.18927	2.99177	3.80259	5.55383	4.95093	4.883	4.37066	4.92887	2.33269	3.214	1.92589	6.16397e-05
llmg_1029	llmg_1029	hypothetical protein	563	540	734	707	184	601	46	76	97	151	205	99	172	35	54	5.55385	5.77582	5.86809	6.02785	4.74688	5.53416	3.18838	3.51625	3.95278	3.76332	4.05101	3.31576	3.94302	2.80067	2.91071	2.04963	8.22718e-06
llmg_1030	trpE	anthranilate synthase component I	455	371	305	260	37	369	8	21	165	225	319	180	186	35	35	5.24812	5.23682	4.60847	4.59269	2.47733	4.83456	0.815967	1.729	4.71103	4.33127	4.68234	4.16437	4.05442	2.80067	2.30702	0.0836123	0.946081
llmg_1031	trpG	anthranilate synthase component II	296	209	211	179	38	215	18	16	112	130	129	146	131	13	24	4.63217	4.41517	4.08247	4.05986	2.51436	4.06293	1.88601	1.36522	4.15758	3.55092	3.39359	3.86631	3.55639	1.44425	1.79075	0.606067	0.449056
llmg_1032	trpD	anthranilate phosphoribosyltransferase	696	502	617	461	86	464	48	45	204	308	316	321	282	61	79	5.85855	5.67097	5.61858	5.41341	3.6625	5.16287	3.24839	2.77848	5.0149	4.78018	4.66882	4.99143	4.64853	3.58329	3.44668	0.798958	0.248534
llmg_1034	llmg_1034	hypothetical protein	83	72	88	50	8	62	2	11	27	29	49	25	31	3	6	2.82906	2.90476	2.84582	2.26645	0.454354	2.3134	-0.739141	0.877629	2.15807	1.47466	2.04381	1.41841	1.55867	-0.338204	0.0341614	0.834538	0.371418
llmg_1035	llmg_1035	hypothetical protein	52	37	69	42	5	59	1	3	7	19	37	26	23	0	7	2.17989	1.9824	2.50658	2.02697	-0.0956601	2.24497	-1.30211	-0.609871	0.394112	0.921383	1.66241	1.47059	1.16369	-2.23808	0.213246	1.00377	0.340201
llmg_1037	llmg_1037	lyase	66	53	57	46	10	65	2	2	21	41	18	26	26	2	4	2.50946	2.47732	2.24223	2.15167	0.730939	2.37873	-0.739141	-0.97854	1.81495	1.94166	0.721416	1.47059	1.32474	-0.741767	-0.408709	0.793124	0.403472
llmg_1038	trpC	indole-3-glycerol phosphate synthase	95	104	123	102	12	156	4	14	35	60	56	38	40	3	5	3.01843	3.42265	3.31675	3.26225	0.962934	3.60705	-0.0200138	1.18944	2.51672	2.46556	2.22716	1.98281	1.90285	-0.338204	-0.170346	0.966904	0.351022
llmg_1039	trpF	N-(5'-phosphoribosyl)anthranilate isomerase	134	133	206	137	23	198	5	19	43	114	94	73	69	11	15	3.50364	3.77126	4.04831	3.67969	1.82448	3.94567	0.238526	1.59429	2.80372	3.3651	2.94774	2.88712	2.65466	1.22353	1.16475	0.718119	0.468062
llmg_1040	llmg_1040	acetyltransferase	81	46	89	77	11	104	2	19	22	74	36	40	38	2	11	2.79493	2.28129	2.86164	2.86692	0.851595	3.03458	-0.739141	1.59429	1.8781	2.75761	1.62556	2.05293	1.83315	-0.741767	0.766063	0.586305	0.65622
llmg_1041	trpB	tryptophan synthase subunit beta	365	323	503	450	154	561	42	71	140	256	201	216	235	37	67	4.93213	5.03814	5.32527	5.37874	4.49232	5.43527	3.06033	3.41995	4.47607	4.51565	4.02295	4.42456	4.38793	2.87846	3.214	1.07044	0.0500833
llmg_1042	trpA	tryptophan synthase subunit alpha	128	112	267	193	51	210	17	42	28	98	99	99	90	10	21	3.43881	3.52753	4.41828	4.16717	2.92514	4.02942	1.80841	2.68212	2.20809	3.15175	3.02051	3.31576	3.02661	1.09907	1.61067	1.23092	0.0418281
llmg_1045	bglP	PTS system. beta-glucosides specific enzyme IIABC	8	11	17	21	11	22	5	21	9	11	6	6	6	12	15	-0.190234	0.404603	0.64139	1.10012	0.851595	0.926369	0.238526	1.729	0.70402	0.245782	-0.533426	-0.317254	-0.432261	1.33811	1.16475	1.16756	0.207036
llmg_1047	busR	transcriptional repressor BusR	687	453	779	566	167	572	137	101	291	715	725	590	555	103	90	5.83985	5.52344	5.95363	5.70811	4.60818	5.46315	4.7404	3.91991	5.52452	5.98884	5.86008	5.86519	5.61931	4.32862	3.63132	-0.0898669	0.92321
llmg_1048	busAA	glycine betaine/proline ABC transporter	22354	27964	32362	31340	3757	35901	811	1214	10274	12406	17335	7870	12400	670	1103	10.8587	11.4648	11.3253	11.4934	9.08781	11.4282	7.29639	7.48861	10.6599	10.1012	10.4346	9.5979	10.0951	7.01719	7.22384	1.13443	0.232568
llmg_1049	busAB	glycine betaine-binding periplasmic protein	44764	47514	61389	54178	8910	59616	2602	3719	19274	27811	34093	16198	25862	2324	2982	11.8605	12.2295	12.249	12.2831	10.3333	12.1598	8.97689	9.1026	11.5675	11.2657	11.4103	10.6391	11.1554	8.80989	8.6574	0.926375	0.328657
llmg_1050	llmg_1050	hypothetical protein	349	161	373	395	475	200	695	737	201	488	497	207	252	604	604	4.86792	4.043	4.89655	5.19169	6.10811	3.95997	7.07402	6.76968	4.99367	5.44002	5.31775	4.36378	4.48771	6.86784	6.35672	-0.330475	0.754448
llmg_1051	llmg_1051	transcriptional regulator	1204	884	2217	1943	436	1289	179	224	242	614	468	307	526	295	283	6.647	6.48473	7.45934	7.48337	5.98491	6.63145	5.1235	5.05791	5.25985	5.76993	5.23149	4.92754	5.54223	5.83675	5.2672	1.95072	1.69274e-05
llmg_1052	llmg_1052	hypothetical protein	20	18	29	29	22	20	19	15	5	26	9	18	22	13	17	0.905509	1.02234	1.32841	1.52588	1.76427	0.804868	1.95965	1.28001	-0.00111268	1.32975	-0.104102	0.988304	1.10576	1.44425	1.32919	0.72549	0.447111
llmg_1054	llmg_1054	hypothetical protein	15	16	20	20	11	33	15	21	6	10	8	10	13	17	35	0.543888	0.871109	0.846144	1.03684	0.851595	1.45667	1.63943	1.729	0.209991	0.133841	-0.233515	0.258637	0.441928	1.80459	2.30702	1.15897	0.149896
llmg_1056	llmg_1056	cation transporter	1069	979	1173	973	632	1051	390	532	504	838	1333	682	939	340	480	6.47582	6.63166	6.54248	6.4873	6.519	6.33766	6.24226	6.30052	6.31411	6.21714	6.7363	6.07353	6.3754	6.04086	6.02617	0.0150452	0.985751
llmg_1057	llmg_1057	phosphate-starvation-inducible protein PsiE	381	321	394	303	358	426	330	548	186	361	475	263	330	310	393	4.99361	5.02923	4.97502	4.8117	5.70159	5.04036	6.00198	6.34315	4.88255	5.00761	5.25279	4.70604	4.87353	5.90804	5.7387	-0.241181	0.73713
llmg_1058	coaA	pantothenate kinase	300	201	334	259	247	239	190	190	326	399	542	556	485	197	188	4.65137	4.35944	4.73842	4.58718	5.16878	4.21377	5.20903	4.82206	5.68766	5.15109	5.44217	5.77988	5.42571	5.25689	4.68114	-0.643211	0.328657
llmg_1059	rsmC	ribosomal RNA small subunit methyltransferase C	1098	983	1327	921	528	1320	291	395	575	1195	1274	1395	1393	287	428	6.51434	6.63753	6.72007	6.40826	6.26027	6.66566	5.82117	5.87229	6.50378	6.7279	6.67112	7.10363	6.9432	5.79723	5.86131	-0.127246	0.860403
llmg_1060	pdp	pyrimidine-nucleoside phosphorylase	3377	3119	4273	3091	2147	4651	1387	1844	2052	4163	4112	4940	5158	1402	2361	8.13295	8.30125	8.40515	8.15253	8.28098	8.48051	8.06977	8.09109	8.33675	8.52645	8.35952	8.92628	8.83	8.08122	8.32072	-0.161089	0.852397
llmg_1061	llmg_1061	hypothetical protein	439	406	575	468	283	722	160	256	251	499	461	647	786	123	289	5.19677	5.36618	5.51732	5.43504	5.36399	5.79769	4.96265	5.24941	5.31225	5.47202	5.20987	5.99777	6.11952	4.58215	5.2973	0.130815	0.86893
llmg_1062	deoC	deoxyribose-phosphate aldolase	2962	2654	2897	2465	1813	3693	1355	1686	1983	3258	3139	3958	4419	1311	1963	7.94393	8.0685	7.84489	7.82631	8.03721	8.14798	8.03612	7.96196	8.28743	8.17305	7.97027	8.6067	8.60702	7.98447	8.05457	-0.239756	0.762955
llmg_1063	cdd	Cdd protein	1568	1394	1496	1239	1020	1857	706	948	1034	1516	1482	2193	2287	615	1052	7.02739	7.14059	6.89268	6.83523	7.20831	7.15723	7.09664	7.13227	7.34888	7.07055	6.88888	7.75546	7.65749	6.89383	7.15564	-0.118437	0.879555
llmg_1064	bmpA	basic membrane protein A	9774	7333	8043	6549	4333	12048	3867	4247	5428	14454	19913	18526	19790	3598	5607	9.66544	9.53401	9.31721	9.23516	9.29352	9.85316	9.54829	9.29406	9.73955	10.3216	10.6346	10.8328	10.7694	9.44023	9.56799	-1.21007	0.0531931
llmg_1065	rgrB	GntR family transcriptional regulator	2560	2191	2215	2341	1428	2284	573	648	1199	1895	2450	1670	1890	593	618	7.7337	7.79216	7.45804	7.75192	7.69314	7.45542	6.79603	6.58439	7.56222	7.39202	7.61309	7.36285	7.38274	6.84137	6.38969	0.105656	0.894556
llmg_1066	llmg_1066	hypothetical protein	49	48	40	24	98	55	158	226	41	54	93	77	59	172	215	2.09828	2.34007	1.75848	1.27482	3.84799	2.14837	4.94463	5.07066	2.73715	2.3197	2.93274	2.96194	2.43699	5.06226	4.87324	-1.17535	0.127193
llmg_1067	kinB	sensor protein kinase kinB	1145	794	1287	1049	982	895	718	1028	825	1681	1997	1414	1605	679	1083	6.57467	6.33021	6.676	6.59556	7.15361	6.10652	7.12092	7.24899	7.02359	7.21937	7.3185	7.12312	7.14725	7.03641	7.19748	-0.634457	0.327636
llmg_1068	llrB	two-component system regulator llrB	611	523	916	793	356	512	117	176	442	954	1016	685	850	109	193	5.67137	5.72985	6.18662	6.19296	5.69354	5.30409	4.51469	4.71249	6.12528	6.40368	6.34542	6.07985	6.23213	4.40946	4.71869	-0.185499	0.785473
llmg_1069	llmg_1069	DNA-binding protein	266	202	244	186	142	251	43	35	148	293	444	324	307	30	34	4.47939	4.36652	4.28967	4.11451	4.37643	4.28366	3.09343	2.42858	4.5555	4.70872	5.15598	5.00476	4.77008	2.58557	2.26701	-0.75122	0.176693
llmg_1070	llmg_1070	hypothetical protein	64	82	45	38	9	118	5	0	18	22	38	15	30	1	2	2.46674	3.0874	1.91833	1.89045	0.599265	3.21235	0.238526	-2.23808	1.60697	1.1107	1.69834	0.755774	1.51482	-1.30405	-1.051	0.499469	0.723587
llmg_1071	llmg_1071	hypothetical protein	112	67	69	65	87	85	83	89	52	118	101	85	95	68	140	3.25019	2.80397	2.50658	2.63022	3.67891	2.75185	4.02483	3.74015	3.0703	3.41384	3.04862	3.10084	3.10264	3.73739	4.25991	-0.691275	0.331182
llmg_1072	llmg_1072	hypothetical protein	89	104	156	115	55	136	51	63	34	88	60	59	80	39	73	2.92685	3.42265	3.65313	3.4317	3.03115	3.41279	3.33396	3.25111	2.47647	3.00038	2.32233	2.58972	2.86137	2.95228	3.33503	0.869837	0.149896
llmg_1073	llmg_1073	transposase for insertion sequence element IS904E (fragment)	432	353	513	435	306	402	262	310	157	259	225	185	271	257	371	5.17371	5.16548	5.35352	5.33009	5.47616	4.95726	5.67032	5.52413	4.63992	4.5323	4.18367	4.20343	4.59162	5.63859	5.65593	0.980917	0.0412783
llmg_1074	llmg_1074	transposase helper protein for IS712E	338	323	363	243	461	447	504	858	170	287	248	227	265	633	967	4.82206	5.03814	4.85762	4.49602	6.06508	5.10934	6.61129	6.98859	4.75376	4.67911	4.32253	4.49553	4.55961	6.93538	7.03428	0.178932	0.830451
llmg_1075	tnp712	transposase for insertion sequence element IS712E	577	520	601	544	813	694	979	1374	285	440	342	401	424	1173	1760	5.58912	5.72158	5.58084	5.65115	6.88159	5.74085	7.56766	7.66702	5.4946	5.29141	4.78198	5.31054	5.23281	7.82415	7.89722	0.560536	0.409248
llmg_1076	llmg_1076	acetyltransferase	329	311	267	231	78	356	18	23	111	148	168	159	184	21	26	4.78342	4.98388	4.41828	4.42366	3.52412	4.78321	1.88601	1.8522	4.14479	3.73482	3.76791	3.98765	4.03902	2.09267	1.89941	0.677434	0.331182
llmg_1077	llmg_1077	glyoxalase	165	123	158	133	31	149	10	20	61	168	199	131	131	7	25	3.79879	3.66032	3.6712	3.63766	2.23266	3.54199	1.10273	1.66321	3.29522	3.91495	4.00871	3.7123	3.55639	0.644411	1.8461	-0.312562	0.728611
llmg_1078	llmg_1078	hypothetical protein	97	108	126	75	33	96	19	21	50	104	121	99	84	14	7	3.04771	3.47604	3.35078	2.83007	2.31891	2.92221	1.95965	1.729	3.01517	3.2355	3.30315	3.31576	2.92975	1.54312	0.213246	-0.157259	0.866054
llmg_1080	uspA2	universal stress protein A2	805	356	1502	957	6020	401	13042	17426	566	822	1312	570	628	19407	23648	6.06774	5.17762	6.89845	6.46344	9.76778	4.95369	11.3019	11.3304	6.48107	6.18941	6.71343	5.81562	5.79687	11.8712	11.6441	0.222655	0.900416
llmg_1081	llmg_1081	hypothetical protein	324	219	243	313	341	263	477	566	178	225	443	189	235	561	683	4.7615	4.48195	4.28381	4.85819	5.63169	4.35032	6.53203	6.38966	4.81959	4.33127	5.15275	4.23394	4.38793	6.76149	6.53362	-0.20342	0.830451
llmg_1082	llmg_1082	hypothetical protein	48	45	44	32	12	94	9	18	23	50	58	41	41	25	18	2.07002	2.25098	1.88774	1.65791	0.962934	2.89269	0.966461	1.5219	1.93861	2.21356	2.27553	2.08676	1.93648	2.33269	1.40487	-0.490357	0.640558
llmg_1083	llmg_1083	hypothetical protein	186	163	207	221	49	203	25	38	123	197	319	261	295	24	27	3.96915	4.06058	4.05521	4.36046	2.86907	3.98116	2.33659	2.54274	4.2912	4.1417	4.68234	4.69512	4.71301	2.27633	1.95082	-0.224902	0.789644
llmg_1084	llmg_1084	hypothetical protein	42	20	49	29	13	38	8	14	13	65	52	40	22	8	13	1.88775	1.15921	2.03456	1.52588	1.06629	1.64547	0.815967	1.18944	1.17559	2.57677	2.12526	2.05293	1.10576	0.812392	0.979138	-0.587381	0.494648
llmg_1085	llmg_1085	hypothetical protein	581	433	545	533	292	683	347	368	330	751	788	579	628	306	368	5.59905	5.4586	5.44038	5.62181	5.40893	5.71789	6.07422	5.77052	5.70518	6.05948	5.97987	5.83813	5.79687	5.88937	5.64427	-0.488244	0.396502
llmg_1086	llmg_1086	cation (calcium) transporting ATPase	20380	18002	18411	15223	9845	30564	5923	7128	9227	15395	16720	16444	19834	5906	10276	10.7254	10.8294	10.5117	10.4518	10.4773	11.196	10.1633	10.0409	10.5048	10.4126	10.3825	10.6608	10.7726	10.155	10.4418	0.0844366	0.936723
llmg_1087	acmC	N-acetylglucosaminidase	206	167	326	198	166	351	215	227	210	256	387	347	311	311	278	4.11459	4.09512	4.70372	4.20364	4.59959	4.76296	5.3864	5.07699	5.05645	4.51565	4.95902	5.10308	4.78861	5.91267	5.24162	-0.280794	0.711091
llmg_1088	gpo	gluthatione peroxidase	1161	867	1392	1513	784	819	601	828	482	1073	1324	688	842	687	748	6.59465	6.45678	6.78892	7.12298	6.82929	5.9789	6.86473	6.93733	6.2499	6.57287	6.72654	6.08613	6.21852	7.05329	6.66449	0.314219	0.660998
llmg_1089	carB	carbamoyl phosphate synthase large subunit	12436	10814	11404	8401	37649	10052	54520	53796	23948	16759	16946	19636	18484	53177	89621	10.0129	10.0943	9.8208	9.59433	12.4123	9.59192	13.3654	12.9566	11.8807	10.5351	10.4018	10.9167	10.6709	13.3254	13.5662	-0.758124	0.533114
llmg_1090	llmg_1090	hypothetical protein	891	723	1503	739	2040	782	3447	5301	255	509	471	276	267	4573	7796	6.21374	6.19544	6.8994	6.09151	8.20727	5.91244	9.38246	9.61379	5.33493	5.50051	5.24066	4.77509	4.57036	9.78609	10.0434	1.179	0.176103
llmg_1091	llmg_1091	hypothetical protein	409	381	777	379	1017	421	2062	3041	131	189	191	78	105	3001	5029	5.09526	5.27498	5.94994	5.13239	7.20406	5.02344	8.64147	8.81236	4.38116	4.08262	3.95031	2.98005	3.24363	9.17857	9.41108	1.59276	0.0307496
llmg_1092	llmg_1092	hypothetical protein	1267	1398	2019	1447	4511	1578	8578	13892	462	738	730	322	249	13785	22215	6.72043	7.14472	7.32455	7.05874	9.35159	6.92273	10.6975	11.0035	6.18893	6.03437	5.86996	4.99589	4.4706	11.3777	11.5539	1.246	0.176103
llmg_1093	llmg_1093	hypothetical protein	343	363	523	482	1692	479	2279	5231	183	214	220	89	98	3554	6891	4.84309	5.20555	5.38123	5.47736	7.93765	5.2085	8.78576	9.59462	4.85926	4.25974	4.15163	3.16558	3.1464	9.42249	9.8654	1.23238	0.185637
llmg_1094	llmg_1094	hypothetical protein	621	526	639	581	2174	527	2599	5159	308	462	558	278	285	4722	7602	5.6947	5.73807	5.66891	5.7457	8.29899	5.34553	8.97523	9.57463	5.60606	5.36142	5.48394	4.78543	4.66367	9.83233	10.007	0.284968	0.830451
llmg_1095	llmg_1095	hypothetical protein	2568	2302	2662	2191	8208	2042	10299	16540	1548	1890	2277	1259	1305	18335	27388	7.73819	7.86339	7.72295	7.65648	10.215	7.29404	10.9613	11.2551	7.93043	7.38821	7.50757	6.95589	6.84922	11.7892	11.8559	0.241228	0.860403
llmg_1096	llmg_1096	hypothetical protein	963	850	952	895	2219	837	1910	4519	567	830	1057	438	480	3083	5155	6.32554	6.42828	6.24207	6.36705	8.32853	6.01016	8.53106	9.38359	6.48361	6.20334	6.40234	5.43722	5.41083	9.21745	9.44677	-0.000434321	0.999992
llmg_1097	glpF2	glycerol uptake facilitator	171	165	76	84	2098	45	3146	2855	294	112	180	51	38	4928	5222	3.84955	4.07795	2.64102	2.98895	8.24769	1.87411	9.25069	8.72135	5.53925	3.34009	3.86595	2.38745	1.83315	9.89392	9.4654	-0.819674	0.65224
llmg_1098	glpD	GlpD protein	242	206	93	107	3480	54	4568	4872	408	150	181	96	64	6766	8563	4.34433	4.39452	2.92326	3.3298	8.97736	2.12317	9.78857	9.49207	6.01016	3.75388	3.87382	3.27232	2.54992	10.3511	10.1787	-0.687059	0.724975
llmg_1099	glpK	glycerol kinase	147	119	325	99	3319	69	2922	3153	266	127	113	78	58	3822	4843	3.63483	3.61343	4.69933	3.22014	8.90905	2.46147	9.14416	8.86451	5.39555	3.51785	3.20665	2.98005	2.4133	9.52734	9.35673	0.783342	0.679245
llmg_1100	rluC	ribosomal large subunit pseudouridine synthase	426	293	464	414	184	397	230	157	241	543	436	376	355	210	278	5.15366	4.89846	5.20948	5.25909	4.74688	4.93932	5.48322	4.54909	5.25391	5.59337	5.12991	5.21819	4.97814	5.34859	5.24162	-0.146097	0.857689
llmg_1101	llmg_1101	hypothetical protein	660	512	687	526	1964	831	2098	3057	444	833	613	732	771	2110	3290	5.78222	5.69931	5.77298	5.60282	8.15254	5.99982	8.66643	8.81993	6.13177	6.20853	5.61894	6.1753	6.09181	8.67059	8.79914	-0.253881	0.817724
llmg_1102	llmg_1102	hypothetical protein	872	697	931	809	1685	1264	2046	2977	530	957	821	924	1084	1620	3157	6.18273	6.14276	6.20999	6.22169	7.93167	6.60326	8.63024	8.78169	6.38649	6.4082	6.03886	6.51047	6.58208	8.28957	8.73963	-0.0193967	0.985751
llmg_1103	llmg_1103	hypothetical protein	3482	2526	5912	4780	4700	6832	4285	4591	1918	4473	4554	4871	5207	3652	4927	8.17709	7.99725	8.87329	8.78108	9.41078	9.035	9.69633	9.40639	8.23938	8.63002	8.50672	8.906	8.84364	9.46172	9.38153	0.258379	0.762898
llmg_1104	llmg_1104	drug-export protein	160	204	189	147	177	278	4	13	97	122	98	139	130	1	2	3.75509	4.38059	3.92572	3.7797	4.69138	4.42953	-0.0200138	1.0928	3.95278	3.461	3.00625	3.79648	3.54553	-1.30405	-1.051	0.615376	0.378997
llmg_1105	pyrK	dihydroorotate dehydrogenase. electron transfer subunit	492	342	649	398	1041	421	1851	1948	618	694	666	771	671	1470	2933	5.36031	5.12008	5.69122	5.20255	7.23767	5.02344	8.48582	8.17019	6.60759	5.94598	5.73808	6.24997	5.89206	8.14949	8.63351	-0.379459	0.721919
llmg_1106	pyrDB	dihydroorotate dehydrogenase 1B	830	596	906	780	2558	783	3424	3977	1337	1344	1339	1476	1417	3026	5882	6.11173	5.91765	6.17083	6.16918	8.53351	5.91427	9.37281	9.19933	7.71922	6.8971	6.74276	7.18494	6.9678	9.19053	9.63705	-0.653423	0.545199
llmg_1107	pyrF	orotidine 5'-phosphate decarboxylase	1010	719	883	824	2419	776	3174	3417	1902	1504	1307	1609	1425	2837	5422	6.39411	6.18746	6.13384	6.24812	8.45295	5.90136	9.26346	8.98047	8.22731	7.0591	6.70794	7.30924	6.97591	9.09752	9.5196	-0.703568	0.502763
llmg_1108	llmg_1108	hypothetical protein	454	361	356	202	1289	369	1536	1879	769	638	630	539	452	1718	2794	5.24496	5.19762	4.82974	4.23217	7.54556	4.83456	8.21687	8.1182	6.92235	5.82503	5.65824	5.73525	5.32456	8.37425	8.5635	-1.18862	0.177839
llmg_1109	gidB	16S rRNA methyltransferase GidB	1121	1006	903	612	1453	1350	1516	2090	687	1065	1197	1075	1207	1328	2332	6.54418	6.67083	6.16606	5.8204	7.71816	6.69802	8.19798	8.27163	6.75998	6.56209	6.58137	6.72837	6.73681	8.00305	8.3029	-0.569442	0.411819
llmg_1110	ispB	heptaprenyl diphosphate synthase component II	1517	1254	1288	1031	1669	1669	1592	2167	998	1441	1495	1606	1782	1383	2611	6.97976	6.98814	6.67712	6.57064	7.91792	7.00348	8.2685	8.32379	7.29783	6.99747	6.90146	7.30655	7.29796	8.06155	8.46583	-0.325912	0.677287
llmg_1111	gerCA	heptaprenyl diphosphate synthase component I	554	438	490	359	524	603	487	727	372	669	943	636	758	429	739	5.5307	5.47509	5.2877	5.05466	6.24933	5.53893	6.5619	6.75	5.87736	5.89323	6.23814	5.97312	6.06736	6.37534	6.64706	-0.90362	0.0692793
llmg_1112	llmg_1112	hypothetical protein	219	209	223	161	204	257	217	284	180	315	527	307	336	191	289	4.20183	4.41517	4.1613	3.90901	4.89463	4.31737	5.39969	5.39837	4.83559	4.81235	5.40188	4.92754	4.89934	5.21251	5.2973	-1.10552	0.0247949
llmg_1113	galU	UDP--glucose-1-phosphate uridylyltransferase	3871	3039	4266	3548	1801	4532	910	1223	2359	5749	6088	5874	5976	759	1158	8.32977	8.26379	8.40278	8.35132	8.02764	8.44314	7.46234	7.49925	8.53777	8.99191	8.92535	9.17601	9.04228	7.19686	7.29395	-0.582008	0.393983
llmg_1114	gpsA	NAD(P)H-dependent glycerol-3-phosphate dehydrogenase	4414	3745	5748	4868	1129	6320	713	633	3143	6639	6621	7902	8212	528	791	8.51903	8.56497	8.83273	8.80739	7.35458	8.92267	7.11085	6.55068	8.95153	9.19949	9.04638	9.60375	9.50067	6.67421	6.74496	-0.304963	0.758771
llmg_1115	llmg_1115	XpaC-like protein	498	541	2145	2393	1290	2161	908	1299	227	588	495	325	391	482	701	5.37771	5.77848	7.41177	7.78359	7.54668	7.37565	7.45917	7.58613	5.16806	5.70775	5.31197	5.00918	5.1166	6.54299	6.57107	2.09123	3.58682e-07
llmg_1116	telA1	toxic anion resistance protein	1374	1497	5469	5417	3182	7121	2601	3944	758	1511	1728	1174	1364	1726	2599	6.83717	7.24329	8.76098	8.96148	8.84827	9.09475	8.97634	9.18732	6.9016	7.06579	7.11007	6.85522	6.9129	8.38095	8.45919	1.77808	0.000255459
llmg_1117	nagA	NagA protein	3390	2813	5608	4432	4040	5257	4980	4509	2098	3374	4058	3073	3265	5530	7077	8.13848	8.15238	8.79717	8.67208	9.19255	8.65711	9.91313	9.3804	8.36871	8.22348	8.34046	8.2418	8.17066	10.0602	9.90382	0.453073	0.580439
llmg_1118	pfk	6-phosphofructokinase	43913	38272	51868	42810	10831	40766	7401	9281	21314	40455	38862	46670	56704	7230	11285	11.8328	11.9175	12.0058	11.9433	10.615	11.6115	10.4846	10.4216	11.7126	11.8063	11.5991	12.1656	12.288	10.4468	10.5769	0.268491	0.790849
llmg_1119	pyk	pyruvate kinase	109638	101444	120488	97010	28557	122224	16534	23506	45226	85626	84513	107766	138307	14830	24139	13.1528	13.3238	13.2218	13.1235	12.0135	13.1955	11.6441	11.7622	12.7979	12.888	12.7199	13.3729	13.5743	11.4832	11.6737	0.367065	0.728611
llmg_1120	ldh	L-lactate dehydrogenase	45661	41985	44573	38098	21392	45401	13014	17372	22175	40416	38674	49373	61946	12620	20249	11.8891	12.0511	11.7872	11.7751	11.5968	11.7669	11.2988	11.3259	11.7697	11.8049	11.5921	12.2469	12.4155	11.2504	11.4203	0.0787017	0.94088
llmg_1121	nupC	purine/cytidine ABC transporter permease	3937	2978	3297	2673	7854	3564	7141	8686	5194	6825	7455	9479	8694	7817	11624	8.35415	8.23455	8.03132	7.94308	10.1514	8.09673	10.433	10.3261	9.67599	9.23934	9.21747	9.8662	9.58294	10.5594	10.6196	-1.24121	0.125637
llmg_1122	nupB	purine/cytidine ABC transporter permease	3274	2297	2686	2371	5379	2867	4821	6059	3906	6500	5876	7881	8137	5056	8266	8.08829	7.86026	7.73589	7.77027	9.6054	7.78304	9.86632	9.80655	9.26496	9.16897	8.87424	9.59992	9.48744	9.93091	10.1278	-1.27671	0.0885578
llmg_1123	nupA	purine/cytidine ABC transporter ATP-binding protein	4173	2899	5177	3914	4714	3975	4771	5595	4908	7551	8513	11277	11074	5153	8674	8.43808	8.19579	8.68186	8.49287	9.41507	8.25407	9.85129	9.69164	9.5943	9.38513	9.40887	10.1167	9.93194	9.95832	10.1973	-0.806894	0.306454
llmg_1124	llmg_1124	hypothetical protein	322	170	244	190	160	222	113	195	155	399	330	405	428	139	249	4.75264	4.12049	4.28967	4.14484	4.54696	4.10858	4.46497	4.85925	4.62159	5.15109	4.73085	5.32479	5.24628	4.75711	5.08363	-0.74252	0.207816
llmg_1125	fbpA	fibronectin-binding protein-like protein A	619	392	638	510	452	740	353	514	439	952	942	1163	1054	482	733	5.69006	5.31582	5.66666	5.55845	6.03673	5.83308	6.09887	6.25099	6.11548	6.40066	6.23661	6.84166	6.54168	6.54299	6.63533	-0.70945	0.16626
llmg_1126	llmg_1126	hypothetical protein	353	286	240	309	91	447	24	33	175	394	522	361	341	26	28	4.88425	4.86382	4.26608	4.83977	3.74271	5.10934	2.28021	2.34713	4.79525	5.13301	5.38819	5.15979	4.9205	2.38694	2.00046	-0.690588	0.345287
llmg_1127	llmg_1127	cell wall surface anchor family protein	543	442	429	293	471	385	532	728	390	619	582	456	416	795	1399	5.5019	5.48814	5.09701	4.76365	6.09595	4.89535	6.68913	6.75198	5.94529	5.78158	5.54441	5.49504	5.20549	7.26362	7.56637	-0.731014	0.247326
llmg_1128	llmg_1128	hypothetical protein	56	32	42	33	52	36	78	81	30	76	71	49	25	78	131	2.28197	1.78499	1.82456	1.69936	2.95238	1.57289	3.9364	3.60653	2.30321	2.7949	2.55569	2.33211	1.27303	3.93239	4.16515	-0.956672	0.233585
llmg_1129	llmg_1129	cell wall surface anchor family protein	109	79	87	74	76	69	85	134	51	117	118	55	83	123	171	3.2119	3.03499	2.82982	2.81129	3.48734	2.46147	4.05874	4.3228	3.043	3.40181	3.26771	2.49212	2.91296	4.58215	4.54558	-0.527718	0.468187
llmg_1131	panE	2-dehydropantoate 2-reductase	2101	1598	1040	852	602	880	338	488	1149	1541	2430	1209	1352	405	754	7.44894	7.33735	6.36928	6.2962	6.44901	6.08221	6.03643	6.17632	7.50084	7.09411	7.60128	6.89752	6.90018	6.2925	6.67599	-1.03856	0.0323235
llmg_1132	sbcD	nuclease SbcCD subunit D	141	102	101	115	38	101	14	15	66	169	197	124	134	11	13	3.57576	3.3952	3.03911	3.4317	2.51436	2.99346	1.54689	1.28001	3.40651	3.92339	3.99433	3.63439	3.58847	1.22353	0.979138	-0.724792	0.207822
llmg_1133	sbcC	nuclease sbcCD subunit C	614	552	440	424	245	568	114	192	337	837	771	639	713	114	197	5.67841	5.8074	5.13331	5.29333	5.15712	5.45307	4.47756	4.83705	5.73534	6.21542	5.94851	5.97988	5.97935	4.47354	4.74805	-0.8762	0.0740369
llmg_1134	llmg_1134	hypothetical protein	98	45	66	77	34	66	12	32	74	109	178	97	101	7	19	3.06213	2.25098	2.44489	2.86692	2.36017	2.39986	1.34183	2.30462	3.56845	3.30175	3.85006	3.28695	3.18888	0.644411	1.47679	-0.955909	0.160668
llmg_1135	llmg_1135	hypothetical protein	3769	2913	4460	4060	2144	3131	1341	1785	1349	2718	3613	1455	2316	1537	1486	8.29127	8.20274	8.4669	8.54568	8.27896	7.91001	8.02115	8.04422	7.7321	7.91182	8.17301	7.1643	7.67565	8.21375	7.65331	0.458772	0.552238
llmg_1136	mtsB	manganese ABC transporter ATP binding protein	377	173	571	477	341	252	175	335	173	476	213	149	358	224	419	4.97848	4.14542	5.5073	5.46239	5.63169	4.28933	5.09109	5.63553	4.7788	5.40427	4.10555	3.89523	4.9902	5.44123	5.83077	0.592632	0.543556
llmg_1137	mtsC	manganese transport system membrane protein	272	183	558	414	520	275	377	609	114	207	128	99	137	443	765	4.51127	4.22555	5.47423	5.25909	6.23831	4.41403	6.19349	6.49504	4.18281	4.2123	3.38259	3.31576	3.61986	6.42155	6.69684	1.52864	0.0216964
llmg_1138	mtsA	manganese ABC transporter substrate binding protein	318	252	780	500	898	430	635	1044	92	124	163	73	102	705	1268	4.73474	4.68265	5.95548	5.53001	7.02481	5.05376	6.94398	7.27124	3.87751	3.48401	3.72501	2.88712	3.20276	7.09054	7.4247	2.16705	0.000303694
llmg_1139	llmg_1139	hypothetical protein	38	33	44	46	46	42	63	90	17	21	30	26	36	60	92	1.75203	1.8267	1.88774	2.15167	2.78065	1.78052	3.63302	3.75602	1.5304	1.05031	1.38222	1.47059	1.7599	3.55987	3.66249	0.849742	0.241259
llmg_1140	llmg_1140	hypothetical protein	54	48	58	28	60	68	84	126	42	87	77	56	53	93	160	2.23183	2.34007	2.2662	1.47904	3.15356	2.44122	4.04188	4.23496	2.77082	2.98433	2.66867	2.51715	2.28864	4.18291	4.45056	-0.937022	0.141686
llmg_1142	tnp905	transposase for insertion sequence element IS905F	121	89	176	124	92	113	56	79	63	86	86	68	79	80	125	3.3593	3.20274	3.82439	3.53835	3.75823	3.15134	3.46617	3.57109	3.34077	2.9681	2.8231	2.7878	2.84375	3.96841	4.09833	0.809464	0.149896
llmg_1144	tnp981	transposase for insertion sequence element IS981I	71	63	93	79	47	83	39	62	22	58	70	57	78	48	85	2.61102	2.71793	2.92326	2.90285	2.81073	2.71859	2.95623	3.22855	1.8781	2.41856	2.53596	2.54175	2.82592	3.24441	3.55031	0.447838	0.503317
llmg_1145	llmg_1145	hypothetical protein	13	11	27	25	8	25	6	10	7	11	20	14	18	8	7	0.369352	0.404603	1.23431	1.32865	0.454354	1.09135	0.4577	0.756674	0.394112	0.245782	0.854751	0.669117	0.847485	0.812392	0.213246	0.772016	0.353334
llmg_1148	llmg_1148	hypothetical protein	26	17	47	26	16	22	7	10	13	33	15	12	16	2	6	1.24585	0.948703	1.97761	1.38054	1.33821	0.926369	0.647926	0.756674	1.17559	1.64767	0.495007	0.478427	0.698649	-0.741767	0.0341614	0.584244	0.522573
llmg_1149	ocd	ornithine cyclodeaminase. mu-crystallin-like protein	51	34	55	48	49	60	83	77	19	47	91	41	52	66	129	2.1532	1.86723	2.19305	2.2102	2.86907	2.26814	4.02483	3.53477	1.67968	2.12849	2.90226	2.08676	2.26236	3.69502	4.14322	-0.383092	0.651505
llmg_1150	llmg_1150	hypothetical protein	52	27	46	34	37	38	58	67	21	48	63	51	51	63	126	2.17989	1.55622	1.94827	1.73966	2.47733	1.64547	3.51585	3.338	1.81495	2.15741	2.38981	2.38745	2.2356	3.62903	4.10968	-0.451246	0.591017
llmg_1151	llmg_1151	hypothetical protein	799	754	847	737	559	1158	588	776	410	672	932	709	804	725	983	6.05698	6.25584	6.07398	6.08762	6.34236	6.47718	6.83324	6.84393	6.01719	5.89967	6.22126	6.12937	6.15209	7.13084	7.05792	0.0112165	0.989909
llmg_1152	llmg_1152	hypothetical protein	184	150	119	128	52	281	28	46	84	179	222	174	155	34	49	3.95376	3.94226	3.27008	3.58333	2.95238	4.44486	2.49358	2.80921	3.74824	4.0052	4.16454	4.11605	3.79506	2.76014	2.77468	-0.662917	0.386897
llmg_1153	pabA	p-aminobenzoate synthetase. component II	541	400	520	501	132	459	101	130	199	466	551	359	355	78	140	5.4966	5.34481	5.37298	5.53288	4.27219	5.14733	4.30465	4.27955	4.97934	5.3738	5.46581	5.15183	4.97814	3.93239	4.25991	0.034488	0.968493
llmg_1154	pabB	para-aminobenzoate synthase component I	1312	1161	1288	1085	884	1288	952	1343	726	1081	1403	1015	1166	849	1413	6.77069	6.87716	6.67712	6.64413	7.00218	6.63033	7.52736	7.63413	6.83948	6.58356	6.80999	6.64568	6.68706	7.3583	7.58072	-0.0406389	0.959019
llmg_1155	llmg_1155	Spx-like protein	47	68	393	389	622	571	1179	1409	31	37	45	40	47	824	1540	2.0412	2.8247	4.97138	5.16974	6.49605	5.46063	7.83557	7.70327	2.34851	1.80214	1.92753	2.05293	2.12328	7.31524	7.70476	3.27896	3.48559e-11
llmg_1156	llmg_1156	hypothetical protein	213	173	707	746	1151	882	2545	2463	112	215	285	221	208	1733	2878	4.16222	4.14542	5.81422	6.10507	7.38239	6.08547	8.94495	8.50839	4.15758	4.26639	4.52116	4.45725	4.21375	8.38678	8.60621	1.57615	0.00460069
llmg_1158	llmg_1158	hypothetical protein	10	11	37	12	31	1	18	33	7	8	19	10	12	41	47	0.0601677	0.404603	1.65331	0.39597	2.23266	-1.79226	1.88601	2.34713	0.394112	-0.120039	0.789623	0.258637	0.34509	3.0225	2.71646	0.852724	0.602777
llmg_1159	llmg_1159	hypothetical protein	50	29	191	65	161	47	136	123	35	52	63	47	54	121	123	2.126	1.65212	3.94069	2.63022	4.55586	1.93329	4.72991	4.20059	2.51672	2.2676	2.38981	2.27458	2.31445	4.55871	4.07535	1.13246	0.286936
llmg_1160	llmg_1160	hypothetical protein	27	38	31	24	19	39	9	26	15	28	29	12	8	8	17	1.29551	2.01884	1.41675	1.27482	1.56691	1.68044	0.966461	2.01927	1.36387	1.42795	1.33735	0.478427	-0.124257	0.812392	1.32919	-0.0360995	0.973014
llmg_1169	aguA	AguA protein	26	20	56	38	24	41	41	33	23	24	19	22	22	31	42	1.24585	1.15921	2.21785	1.89045	1.88228	1.74793	3.02646	2.34713	1.93861	1.22438	0.789623	1.24951	1.10576	2.63123	2.55972	1.12713	0.0722705
llmg_1170	llmg_1170	hypothetical protein	171	113	121	115	134	149	95	173	58	153	179	118	161	114	202	3.84955	3.54012	3.2936	3.4317	4.29365	3.54199	4.21727	4.68789	3.22407	3.78201	3.85803	3.56409	3.84903	4.47354	4.78393	-0.46468	0.514797
llmg_1171	llmg_1171	hypothetical protein	597	577	1037	891	2125	800	3516	3952	687	670	937	328	482	3755	6540	5.63807	5.87107	6.36513	6.3606	8.26613	5.94515	9.41105	9.19024	6.75998	5.89538	6.22895	5.02235	5.4168	9.50183	9.79	0.291783	0.799736
llmg_1172	rdrB	transcriptional regulator	226	150	347	353	419	282	681	911	218	239	238	110	154	750	1391	4.24671	3.94226	4.79308	5.0305	5.92772	4.44994	7.04471	7.07493	5.11005	4.41747	4.26379	3.46469	3.78586	7.17967	7.55811	0.578568	0.442452
llmg_1173	llmg_1173	hypothetical protein	318	236	387	368	75	375	56	45	136	287	230	269	294	34	79	4.73474	4.58882	4.94933	5.09016	3.4686	4.85766	3.46617	2.77848	4.43466	4.67911	4.21502	4.73832	4.70815	2.76014	3.44668	0.560346	0.486801
llmg_1174	llmg_1174	hypothetical protein	156	167	147	143	48	156	25	38	89	244	260	156	180	17	16	3.71914	4.09512	3.56889	3.74053	2.8402	3.60705	2.33659	2.54274	3.83038	4.44704	4.38999	3.96054	4.00772	1.80459	1.24931	-0.771542	0.192523
llmg_1175	rbgA	ribosomal biogenesis GTPase	816	601	858	711	444	861	410	395	502	840	1118	899	958	362	573	6.08726	5.92966	6.09253	6.03597	6.01105	6.05082	6.31421	5.87229	6.30839	6.22057	6.48309	6.47099	6.40423	6.13103	6.28091	-0.29414	0.651505
llmg_1176	rnhB	ribonuclease HII	644	605	710	606	561	784	691	685	421	842	822	784	896	590	844	5.74695	5.93919	5.82031	5.80624	6.3475	5.91611	7.06571	6.66433	6.05527	6.22399	6.04061	6.27403	6.30795	6.83407	6.83835	-0.32282	0.621884
llmg_1178	gadC	glutamate/gamma-aminobutyrate antiporter	70	40	85	62	22	84	32	21	44	62	48	59	60	33	32	2.59127	2.08906	2.79728	2.56444	1.76427	2.73531	2.67943	1.729	2.8359	2.51108	2.01561	2.58972	2.46029	2.71844	2.18352	0.419462	0.642976
llmg_1179	gadB	glutamate decarboxylase	292	185	426	334	104	360	97	141	203	358	373	311	331	70	118	4.61271	4.24105	5.08695	4.95122	3.93249	4.79921	4.24699	4.3955	5.00786	4.99565	4.90623	4.94608	4.87786	3.77856	4.01624	0.0697923	0.936665
llmg_1180	llmg_1180	hypothetical protein	335	281	470	275	154	407	83	65	212	401	417	370	365	75	43	4.8093	4.83856	5.22791	4.67292	4.49232	4.97497	4.02483	3.29521	5.07004	5.15826	5.06603	5.19511	5.01796	3.8766	2.59246	-0.136025	0.883845
llmg_1181	ilvE	branched-chain amino acid aminotransferase	6151	4202	7524	6255	2121	5689	1127	1365	2760	4869	5380	5326	6061	1112	1466	8.99753	8.73099	9.22101	9.16892	8.26341	8.77099	7.77055	7.65755	8.76414	8.75234	8.74707	9.03478	9.06265	7.74718	7.63379	0.445675	0.573389
llmg_1183	gltB	glutamate synthase. large subunit	9370	7820	21527	17477	5197	21073	3859	6185	3316	5070	3973	4733	4380	3279	5584	9.60456	9.62675	10.7372	10.651	9.55576	10.6596	9.5453	9.83624	9.0288	8.81067	8.30994	8.86455	8.59424	9.30634	9.56206	2.11343	0.000336029
llmg_1184	gltD	glutamate synthase subunit beta	3729	3287	7284	5792	3874	7364	3464	4990	1927	2352	2264	1913	1717	3022	5394	8.27589	8.37688	9.17426	9.05801	9.13204	9.14314	9.38956	9.52659	8.24613	7.70336	7.49931	7.5586	7.24443	9.18863	9.51214	1.51336	0.00521299
llmg_1185	lysA	LysA protein	4322	3435	5443	4470	1399	4437	848	970	1832	3307	3159	2289	3104	744	1098	8.48866	8.44038	8.75411	8.6844	7.66357	8.41259	7.36066	7.16532	8.17325	8.19457	7.97943	7.81722	8.09776	7.1681	7.2173	0.629067	0.371418
llmg_1186	llmg_1186	hypothetical protein	3840	3371	3348	2913	2104	5074	1988	1798	3004	3952	6072	4590	4922	2188	1890	8.31818	8.41327	8.05345	8.06702	8.25181	8.60602	8.58878	8.05468	8.8863	8.45146	8.92155	8.82031	8.76247	8.72294	7.99994	-0.645734	0.387611
llmg_1187	murI	glutamate racemase	2492	2814	2338	2355	1070	3928	868	978	1118	2348	2225	2180	2636	709	1212	7.69489	8.15289	7.53592	7.76052	7.27725	8.23692	7.39425	7.17715	7.46143	7.7009	7.47428	7.74689	7.86218	7.09869	7.35961	0.0605962	0.94724
llmg_1188	llmg_1188	hypothetical protein	2152	2039	1893	1875	886	3000	671	759	827	1851	1639	1864	2286	542	853	7.4835	7.68854	7.23171	7.43204	7.00543	7.8484	7.0234	6.81203	7.02708	7.35817	7.0339	7.52121	7.65686	6.71188	6.85363	0.1304	0.879969
llmg_1189	llmg_1189	hypothetical protein	1548	1285	1381	1174	629	2065	387	550	575	1142	1040	1243	1423	397	579	7.0089	7.02331	6.7775	6.75764	6.51216	7.31018	6.23115	6.34839	6.50378	6.66259	6.37901	6.93747	6.97389	6.2638	6.29589	0.24045	0.73713
llmg_1190	llmg_1190	hypothetical protein	738	745	715	653	365	1045	201	322	325	836	662	543	680	151	302	5.94279	6.23856	5.83039	5.91361	5.72941	6.32942	5.28977	5.57868	5.68324	6.2137	5.72943	5.74588	5.91122	4.87567	5.36044	-0.119379	0.881318
llmg_1191	xerD	site-specific tyrosine recombinase XerD	782	841	874	698	512	1197	299	608	296	752	782	667	866	288	485	6.02605	6.41296	6.11911	6.00943	6.216	6.52486	5.86016	6.49268	5.54899	6.06139	5.96888	6.04155	6.25896	5.80223	6.04107	0.0497311	0.949072
llmg_1192	scpA	segregation and condensation protein A	808	1007	924	740	535	1165	337	635	319	815	751	626	823	271	580	6.07309	6.67226	6.19913	6.09346	6.27922	6.48586	6.03217	6.55522	5.65647	6.17711	5.91073	5.95033	6.18569	5.7148	6.29838	0.0977054	0.902522
llmg_1193	scpB	segregation and condensation protein B	1258	1286	1491	1116	1030	1927	655	947	482	1044	1016	1100	1329	572	1051	6.71017	7.02443	6.88786	6.68469	7.22236	7.21053	6.98864	7.13075	6.2499	6.53343	6.34542	6.76147	6.87547	6.78945	7.15427	0.348266	0.597906
llmg_1194	rluB	pseudouridylate synthase	3583	3114	3677	3012	2261	4771	1386	1932	1371	2811	2636	3049	3582	998	1875	8.21831	8.29893	8.18857	8.1152	8.35556	8.51724	8.06873	8.1583	7.75541	7.96031	7.71855	8.2305	8.30425	7.5913	7.98846	0.308146	0.698574
llmg_1195	llmg_1195	hypothetical protein	15168	12457	19884	13617	5561	17630	4384	4656	6725	11544	12965	13403	15194	4468	4497	10.2993	10.2983	10.6227	10.291	9.65339	10.4023	9.72927	9.42667	10.0486	9.99737	10.0156	10.3659	10.3882	9.75258	9.24983	0.459929	0.599626
llmg_1197	llmg_1197	hypothetical protein	49	74	97	77	15	84	3	7	3	15	30	21	21	9	13	2.09828	2.94318	2.98235	2.86692	1.25314	2.73531	-0.335227	0.317656	-0.547247	0.622773	1.38222	1.18851	1.04539	0.962837	0.979138	1.97514	0.00394096
llmg_1198	llmg_1198	hypothetical protein	50	46	88	58	13	95	1	14	7	14	14	18	16	9	16	2.126	2.28129	2.84582	2.47178	1.06629	2.90752	-1.30211	1.18944	0.394112	0.537354	0.410888	0.988304	0.698649	0.962837	1.24931	2.3748	0.00223832
llmg_1200	llmg_1200	hypothetical protein	67	83	131	101	37	157	18	19	8	29	23	16	26	15	32	2.53035	3.10445	3.40578	3.24835	2.47733	3.6161	1.88601	1.59429	0.557371	1.47466	1.03416	0.83752	1.32474	1.63564	2.18352	2.15755	0.000244149
llmg_1201	llmg_1201	hypothetical protein	37	23	74	50	22	77	7	16	12	6	11	14	10	5	15	1.71601	1.34287	2.60387	2.26645	1.76427	2.61395	0.647926	1.36522	1.07135	-0.428344	0.12437	0.669117	0.129419	0.235192	1.16475	2.86118	5.77264e-06
llmg_1202	llmg_1202	ABC transporter ABC binding and permease	1440	1493	1965	1566	1621	2445	1076	1522	772	914	1089	913	918	860	1436	6.90474	7.23943	7.28549	7.17258	7.87586	7.55357	7.70381	7.81446	6.92796	6.34204	6.44527	6.49323	6.34286	7.37685	7.60399	0.837058	0.118226
llmg_1203	llmg_1203	ABC transporter ABC binding and permease	1403	1307	1646	1238	1502	2212	1025	1603	795	1073	1097	945	875	888	1491	6.86725	7.04777	7.0303	6.83407	7.76596	7.40926	7.63383	7.8892	6.97024	6.57287	6.4558	6.54281	6.27383	7.42301	7.65816	0.420922	0.527825
llmg_1204	hdiR	HTH-type transcriptional regulator HdiR	287	246	305	297	488	376	1554	1502	124	209	266	152	198	966	1587	4.58801	4.64817	4.60847	4.78306	6.14694	4.86147	8.23367	7.7954	4.30276	4.22601	4.42258	3.92358	4.1435	7.54433	7.74809	0.373464	0.639278
llmg_1205	llmg_1205	hypothetical protein	44	49	55	45	95	50	338	322	32	50	42	28	34	160	327	1.9511	2.36858	2.19305	2.12149	3.80381	2.01775	6.03643	5.57868	2.39244	2.21356	1.83373	1.5696	1.68274	4.95861	5.47462	0.129748	0.909181
llmg_1207	rplJ	50S ribosomal protein L10	48609	47277	28044	23576	9517	29651	3672	3995	24812	49047	71761	36277	31645	2810	3693	11.9793	12.2223	11.1188	11.0828	10.4284	11.1523	9.47366	9.20585	11.9318	12.0842	12.4839	11.8022	11.4465	9.08373	8.96577	-1.19705	0.0919207
llmg_1208	rplL	50S ribosomal protein L7/L12	56127	48235	31267	27306	12155	31857	6502	6430	26073	61000	80187	40113	35423	4969	6007	12.1868	12.2513	11.2757	11.2946	10.7813	11.2558	10.2978	9.89227	12.0033	12.3988	12.6441	11.9472	11.6092	9.90587	9.66738	-1.24152	0.0710554
llmg_1209	rmaX	MarR family transcriptional regulator	196	155	572	472	45	200	16	25	74	214	87	80	195	24	33	4.0437	3.98892	5.50981	5.44726	2.74993	3.95997	1.72639	1.9657	3.56845	4.25974	2.83928	3.01561	4.12174	2.27633	2.22587	1.77854	0.00958016
llmg_1210	llmg_1210	multidrug resistance protein	629	474	1941	1321	234	815	143	204	127	230	174	176	252	147	236	5.71309	5.58852	7.26778	6.92752	5.09125	5.97186	4.80176	4.92388	4.33688	4.36265	3.81776	4.13233	4.48771	4.83722	5.00676	3.00752	3.90219e-11
llmg_1211	llmg_1211	hypothetical protein	152	125	407	269	106	276	57	98	25	41	61	31	35	78	84	3.68228	3.6832	5.02154	4.64136	3.9596	4.41922	3.49122	3.87702	2.05251	1.94166	2.34518	1.70644	1.72184	3.93239	3.53355	2.74016	1.09257e-09
llmg_1214	llmg_1214	hypothetical protein	369	355	257	185	472	253	361	714	127	187	276	120	181	374	635	4.94775	5.17358	4.36377	4.10683	6.099	4.29498	6.13111	6.72403	4.33688	4.06747	4.4753	3.58791	4.01561	6.17794	6.42874	-0.0452265	0.968493
llmg_1215	llmg_1215	hypothetical protein	1941	1965	1341	1160	3242	1676	2834	5720	810	800	1012	496	625	2824	5044	7.33481	7.63526	6.73518	6.74036	8.87521	7.00951	9.10006	9.72351	6.99716	6.15038	6.33974	5.6158	5.78998	9.0909	9.41538	0.49065	0.622456
llmg_1216	thiM	hydroxyethylthiazole kinase	101	69	155	92	65	104	134	145	88	84	88	75	72	102	170	3.10454	2.84513	3.64401	3.11684	3.26639	3.03458	4.70871	4.43546	3.81432	2.93508	2.85529	2.92501	2.71403	4.31469	4.5372	0.523292	0.418317
llmg_1217	thiD1	phosphomethylpyrimidine kinase	54	40	58	64	71	64	92	187	34	66	72	34	44	79	132	2.23183	2.08906	2.2662	2.60862	3.39108	2.35728	4.17151	4.79927	2.47647	2.59802	2.57514	1.83141	2.0329	3.95051	4.17599	-0.146381	0.879969
llmg_1218	thiE	thiamine-phosphate pyrophosphorylase	92	70	82	75	119	67	169	202	45	69	97	60	67	158	201	2.97336	2.86528	2.74705	2.83007	4.12435	2.42069	5.04108	4.90977	2.86737	2.65996	2.99184	2.61312	2.61367	4.94059	4.77683	-0.049043	0.966876
llmg_1219	dltA	D-alanine--poly(phosphoribitol) ligase subunit 1	1322	820	1642	1503	438	1467	338	534	831	2101	2612	2483	2686	296	513	6.78162	6.37657	7.0268	7.11343	5.99149	6.81769	6.03643	6.30592	7.03402	7.54072	7.70537	7.93448	7.88927	5.84161	6.12179	-0.555369	0.393983
llmg_1220	dltB	protein dltB (basic membrane protein) (BMP)	1580	1161	1506	1166	811	1834	615	1129	816	2188	2317	2483	2822	554	1037	7.03837	6.87716	6.90228	6.74779	6.87805	7.13928	6.89789	7.38401	7.00779	7.59919	7.53266	7.93448	7.96046	6.74341	7.13495	-0.740142	0.203762
llmg_1221	dltC	D-alanine--poly(phosphoribitol) ligase subunit 2	588	392	417	432	227	558	159	314	311	777	698	645	783	131	275	5.61625	5.31582	5.05633	5.32016	5.04771	5.42757	4.95367	5.54255	5.61999	6.10843	5.80553	5.99332	6.11402	4.67228	5.22606	-0.774092	0.176103
llmg_1222	dltD	D-alanine transfer protein DltD	1978	1757	2003	1879	1041	2224	745	1585	1008	2959	2702	2669	3264	748	1286	7.36202	7.47403	7.31308	7.43511	7.23767	7.41706	7.1741	7.87292	7.31219	8.03428	7.75419	8.03861	8.17022	7.17583	7.44501	-0.526161	0.426401
llmg_1223	mgtA	cation-transporting P-ATPase	1994	1797	5434	2200	11754	2500	21614	22189	3191	1174	1204	1112	1277	23786	39163	7.37362	7.50647	8.75172	7.66239	10.7329	7.58563	12.0306	11.679	8.97339	6.70237	6.58976	6.77709	6.81799	12.1647	12.3718	1.66237	0.0988724
llmg_1224	llmg_1224	transcriptional regulator	1107	1041	1114	919	4863	966	10299	10730	2083	1032	1284	834	955	10591	18334	6.52609	6.72007	6.4682	6.40513	9.45995	6.21632	10.9613	10.6309	8.35836	6.51679	6.68238	6.36298	6.39972	10.9975	11.2769	-0.165312	0.908599
llmg_1225	metE	5- methyltetrahydropteroyltriglutamate/homocysteine S-methyltransferase	134	119	198	116	101	147	19	27	86	239	211	268	252	24	39	3.50364	3.61343	3.99192	3.44395	3.89086	3.52285	1.95965	2.07092	3.78166	4.41747	4.09211	4.73299	4.48771	2.27633	2.45679	-0.524034	0.410413
llmg_1226	metF	5.10-methylenetetrahydrofolate reductase	68	57	75	70	50	87	18	43	51	119	100	133	103	18	26	2.55094	2.57843	2.62256	2.7336	2.89738	2.78436	1.88601	2.71496	3.043	3.42578	3.03463	3.73381	3.21651	1.88218	1.89941	-0.578609	0.402211
llmg_1227	aroH	phospho-2-dehydro-3-deoxyheptonate aldolase	292	225	542	319	87	310	29	52	198	424	412	497	417	27	31	4.61271	4.52058	5.43246	4.88539	3.67891	4.58525	2.54234	2.98105	4.97212	5.23826	5.04873	5.6187	5.20893	2.43922	2.13988	0.0391259	0.96779
llmg_1229	llmg_1229	hypothetical protein	15	12	18	13	0	24	3	0	12	15	12	13	13	0	0	0.543888	0.510753	0.712919	0.493458	-2.23808	1.03843	-0.335227	-2.23808	1.07135	0.622773	0.22633	0.57692	0.441928	-2.23808	-2.23808	0.203629	0.88547
llmg_1230	llmg_1230	hypothetical protein	100	99	128	99	9	110	9	17	50	128	154	70	105	9	8	3.09054	3.35301	3.37303	3.22014	0.599265	3.11346	0.966461	1.44569	3.01517	3.52896	3.64442	2.82835	3.24363	0.962837	0.372535	-0.294411	0.797671
llmg_1231	llmg_1231	hypothetical protein	55	52	82	71	16	59	12	17	19	57	74	48	48	10	37	2.25712	2.45089	2.74705	2.75342	1.33821	2.24497	1.34183	1.44569	1.67968	2.39447	2.61328	2.30363	2.15219	1.09907	2.38384	0.249247	0.785473
llmg_1232	llmg_1232	hypothetical protein	50	34	56	46	22	51	25	26	19	42	23	28	31	15	21	2.126	1.86723	2.21785	2.15167	1.76427	2.04484	2.33659	2.01927	1.67968	1.97452	1.03416	1.5696	1.55867	1.63564	1.61067	0.649104	0.386342
llmg_1233	tnp981	transposase for insertion element IS981J	15	18	27	17	12	28	16	17	7	9	29	17	16	9	24	0.543888	1.02234	1.23431	0.828443	0.962934	1.23939	1.72639	1.44569	0.394112	0.0124783	1.33735	0.914881	0.698649	0.962837	1.79075	0.241505	0.832782
llmg_1235	llmg_1235	cyclic nucleotide-binding domain-containing protein	38	27	27	20	114	25	150	227	21	56	58	27	13	166	275	1.75203	1.55622	1.23431	1.03684	4.06319	1.09135	4.87019	5.07699	1.81495	2.36998	2.27553	1.52095	0.441928	5.01137	5.22606	-1.26078	0.242601
llmg_1237	ceo	N5-carboxyethyl-ornithine synthase	167	135	223	227	35	320	11	19	57	135	130	80	89	4	7	3.81591	3.79246	4.1613	4.39871	2.40029	4.63065	1.22723	1.59429	3.19955	3.6044	3.40451	3.01561	3.01091	-0.0232045	0.213246	0.787611	0.393853
llmg_1238	cspD2	cold shock-like protein cspD2	8843	6345	7741	9791	1158	11322	276	336	2903	6009	7720	5208	6688	342	323	9.52107	9.32529	9.26201	9.81517	7.39113	9.76352	5.74512	5.63981	8.83698	9.0557	9.26785	9.00247	9.20461	6.04929	5.45695	0.399375	0.732188
llmg_1243	llmg_1243	hypothetical protein	20	12	20	6	168	12	220	477	15	13	20	18	18	137	343	0.905509	0.510753	0.846144	-0.388549	4.61672	0.180121	5.4194	6.14353	1.36387	0.446557	0.854751	0.988304	0.847485	4.73637	5.54321	-0.349467	0.856515
llmg_1244	llmg_1244	hypothetical protein	13	15	12	14	119	19	156	374	14	12	14	28	13	147	300	0.369352	0.789103	0.218349	0.584773	4.12435	0.740051	4.92637	5.79377	1.2728	0.349659	0.410888	1.5696	0.441928	4.83722	5.35091	0.0338907	0.986131
llmg_1245	llmg_1245	hypothetical protein	12	8	10	3	45	9	76	186	9	12	15	9	18	74	136	0.273469	0.0293022	0.00695008	-1.03524	2.74993	-0.14764	3.89945	4.79159	0.70402	0.349659	0.495007	0.13476	0.847485	3.85752	4.21856	-1.04072	0.468642
llmg_1246	arsR	regulator of arsenical resistance	27	15	11	21	16	17	9	8	16	28	34	40	31	4	4	1.29551	0.789103	0.116518	1.10012	1.33821	0.600967	0.966461	0.479299	1.44954	1.42795	1.54892	2.05293	1.55867	-0.0232045	-0.408709	-0.901632	0.2916
llmg_1247	arsD	arsenical resistance operon trans-acting repressor arsD	58	34	32	54	12	39	8	14	48	82	75	58	72	11	32	2.33043	1.86723	1.45897	2.37277	0.962934	1.68044	0.815967	1.18944	2.95785	2.90129	2.63198	2.56593	2.71403	1.22353	2.18352	-0.823955	0.2916
llmg_1248	arsA	arsenical pump-driving ATPase	214	176	127	164	111	149	79	121	118	218	239	158	257	66	100	4.1689	4.16993	3.36195	3.93527	4.02521	3.54199	3.95452	4.17722	4.23199	4.28616	4.26977	3.97867	4.51579	3.69502	3.78085	-0.610937	0.340801
llmg_1249	llmg_1249	hypothetical protein	250	199	182	160	224	206	257	317	222	330	351	302	357	215	420	4.39077	4.34516	3.87204	3.90015	5.02864	4.00204	5.64264	5.5562	5.13612	4.87897	4.81917	4.90401	4.9862	5.38236	5.83419	-0.972774	0.0722705
llmg_1250	llmg_1250	arsenical-resistance protein	125	113	67	65	122	106	120	178	107	174	180	104	158	101	173	3.40527	3.54012	2.46575	2.63022	4.15983	3.06135	4.55088	4.72866	4.09249	3.96488	3.86595	3.38536	3.8223	4.30063	4.56221	-1.39756	0.0101339
llmg_1252	llmg_1252	hypothetical protein	186	123	126	181	41	173	31	23	105	199	242	154	174	28	17	3.96915	3.66032	3.35078	4.07569	2.62006	3.7538	2.63516	1.8522	4.06561	4.1561	4.28757	3.94218	3.95947	2.48967	1.32919	-0.472784	0.599085
llmg_1253	llmg_1253	hypothetical protein	126	133	171	227	42	146	42	60	68	88	125	52	74	34	75	3.41654	3.77126	3.78344	4.39871	2.65364	3.51319	3.06033	3.18233	3.44873	3.00038	3.34908	2.41434	2.7523	2.76014	3.37321	0.951291	0.13041
llmg_1254	llmg_1254	hypothetical protein	93	147	61	65	23	230	0	7	25	54	65	57	65	0	0	2.98854	3.91352	2.33583	2.63022	1.82448	4.15904	-2.23808	0.317656	2.05251	2.3197	2.4331	2.54175	2.57149	-2.23808	-2.23808	0.116107	0.936723
llmg_1255	cspC	cold shock protein cspC	1480	1530	907	999	297	3044	87	84	695	1008	1779	735	1019	98	109	6.9442	7.2747	6.17242	6.52526	5.4333	7.86939	4.09187	3.6581	6.77665	6.48292	7.15197	6.18118	6.49307	4.2576	3.90334	-0.497501	0.636788
llmg_1256	cspD	cold shock protein cspD	11133	9147	9884	11213	1703	13104	641	648	3179	5702	7771	5016	6813	711	718	9.85322	9.85282	9.61448	10.0108	7.94699	9.97435	6.95752	6.58439	8.96795	8.98007	9.27734	8.9483	9.23132	7.10275	6.60556	0.690016	0.484354
llmg_1257	llmg_1257	hypothetical protein	4766	3553	8524	7751	5802	4463	3646	3920	2648	3957	4382	2800	4087	4481	5562	8.62967	8.48908	9.40098	9.47819	9.71458	8.42102	9.46341	9.17851	8.70441	8.45328	8.45121	8.10768	8.49441	9.75677	9.55637	0.988255	0.176103
llmg_1258	llmg_1258	hypothetical protein	6394	5143	11195	9414	6568	6336	4127	6096	2764	4889	5572	2827	4164	5242	7213	9.05341	9.02239	9.79412	9.75854	9.89345	8.92631	9.64214	9.81534	8.76623	8.75825	8.79763	8.12151	8.52132	9.98302	9.93127	0.998692	0.146894
llmg_1259	llmg_1259	hypothetical protein	3257	2607	5354	4887	3089	3257	1952	3130	1437	2577	2610	1293	1824	2403	3587	8.08079	8.04274	8.73033	8.81301	8.80549	7.96688	8.56243	8.85396	7.82318	7.83503	7.70427	6.99427	7.33152	8.85809	8.92377	1.0018	0.101861
llmg_1260	llmg_1260	hypothetical protein	7090	5353	11618	9305	9529	7668	6864	9037	2690	4438	5266	2903	4403	8721	11427	9.20242	9.08011	9.84762	9.74174	10.4302	9.20148	10.3759	10.3832	8.7271	8.61869	8.71618	8.15976	8.60179	10.7173	10.5949	1.12777	0.106704
llmg_1261	llmg_1261	transposase helper protein for IS712F	341	301	350	247	421	371	467	774	153	282	219	218	262	509	910	4.83471	4.93705	4.8054	4.51936	5.93457	4.8423	6.50154	6.84021	4.60301	4.65397	4.14514	4.43772	4.54333	6.62145	6.94678	0.250893	0.758771
llmg_1262	tnp712	transposase for insertion sequence element IS712F	559	449	501	425	742	525	905	1318	248	360	310	357	402	1037	1780	5.54361	5.5107	5.31956	5.29671	6.75	5.34007	7.4544	7.60705	5.29499	5.00363	4.64139	5.14381	5.15639	7.64654	7.91351	0.477542	0.525796
llmg_1263	llmg_1263	hypothetical protein	206	161	229	182	184	225	108	135	47	53	42	46	46	109	152	4.11459	4.043	4.19916	4.08354	4.74688	4.12771	4.40032	4.33341	2.92832	2.29389	1.83373	2.24492	2.09378	4.40946	4.37729	2.11721	2.13314e-06
llmg_1264	llmg_1264	transposase helper protein for IS981	187	169	243	182	130	229	87	115	87	130	149	140	170	90	140	3.97678	4.11208	4.28381	4.08354	4.25041	4.15283	4.09187	4.10472	3.79808	3.55092	3.59762	3.80666	3.92638	4.13617	4.25991	0.621649	0.265667
llmg_1265	tnp981	transposase for insertion sequence element IS981J	435	389	551	416	312	504	205	294	197	325	353	306	356	233	328	5.18364	5.30479	5.4561	5.266	5.50404	5.28149	5.31805	5.44804	4.96486	4.8571	4.8273	4.92286	4.98218	5.49778	5.479	0.525303	0.340801
llmg_1267	llmg_1267	hypothetical protein	26	22	33	18	31	28	15	36	5	11	6	5	13	17	48	1.24585	1.28421	1.49999	0.901306	2.23266	1.23939	1.63943	2.46765	-0.00111268	0.245782	-0.533426	-0.506029	0.441928	1.80459	2.74586	1.55875	0.0740369
llmg_1269	llmg_1269	hypothetical protein	119	105	96	97	39	157	26	40	88	195	277	215	179	44	37	3.33576	3.43619	2.9678	3.19138	2.55046	3.6161	2.39084	2.61411	3.81432	4.12715	4.48047	4.41793	3.99979	3.12181	2.38384	-1.25192	0.0328786
llmg_1270	xerS	site-specific tyrosine recombinase XerS	3728	5115	6351	5301	6856	9248	11405	11233	1360	2182	1977	1470	1865	12855	16735	8.2755	9.01452	8.97659	8.93027	9.95534	9.47168	11.1084	10.697	7.7438	7.59523	7.304	7.17907	7.36355	11.277	11.1453	1.49776	0.0154697
llmg_1271	gidC	tRNA (uracil-5-)-methyltransferase Gid	5851	4899	5926	4702	1679	5173	837	852	2959	5390	5619	4552	5176	854	1042	8.92543	8.9523	8.8767	8.75736	7.92653	8.63388	7.34185	6.97849	8.86454	8.89893	8.80974	8.80833	8.83503	7.36676	7.14188	-0.0367597	0.969449
llmg_1272	topA	DNA topoisomerase I	7278	5842	8297	7368	2249	6293	557	666	3815	4775	6126	3377	4329	502	725	9.24016	9.20617	9.36205	9.4051	8.34789	8.91649	6.75525	6.62383	9.23096	8.72422	8.93432	8.3778	8.57735	6.60151	6.61953	0.550827	0.45859
llmg_1274	aldR	regulator AldR	1504	1231	1822	1613	1042	1255	718	986	675	1097	1517	743	1058	815	963	6.96736	6.96148	7.17663	7.21518	7.23905	6.59297	7.12092	7.18889	6.7346	6.60471	6.92249	6.19675	6.54713	7.29941	7.02831	0.424256	0.527933
llmg_1275	aldB	AldB protein	2585	2192	3074	2900	1691	2313	880	1331	1275	2312	2882	1553	2003	1011	1396	7.7477	7.79282	7.93037	8.06058	7.93679	7.4736	7.41403	7.6212	7.65079	7.67864	7.84715	7.2582	7.46641	7.60995	7.56328	0.231732	0.758771
llmg_1276	ilvA	threonine dehydratase	493	423	1065	828	610	1069	333	660	188	294	250	306	364	245	457	5.36322	5.42506	6.40347	6.25509	6.46801	6.36209	6.015	6.6108	4.89787	4.71359	4.33399	4.92286	5.01402	5.5699	5.95556	1.80451	1.59676e-05
llmg_1277	ilvC	ketol-acid reductoisomerase	699	599	1365	955	622	1216	285	505	232	344	271	394	484	190	408	5.86474	5.92486	6.76072	6.46043	6.49605	6.54753	5.79123	6.22558	5.19931	4.93849	4.44918	5.28527	5.42274	5.20498	5.79253	1.91277	7.23697e-06
llmg_1278	ilvH	acetolactate synthase 3 regulatory subunit	290	249	622	376	221	520	101	198	91	147	95	162	186	83	123	4.60288	4.66551	5.63017	5.121	5.00931	5.32634	4.30465	4.88112	3.86197	3.7252	2.96259	4.01426	4.05442	4.02082	4.07535	2.02772	1.1418e-05
llmg_1279	ilvB	acetolactate synthase catalytic subunit	958	641	2231	1611	773	1555	371	598	325	499	298	542	556	318	524	6.31805	6.0223	7.46841	7.2134	6.80894	6.90159	6.17041	6.46881	5.68324	5.47202	4.58493	5.74323	5.6219	5.94467	6.15231	2.25853	1.85839e-07
llmg_1280	ilvD	dihydroxy-acid dehydratase	989	733	3415	2735	548	1575	229	311	401	733	485	807	832	174	251	6.36387	6.2152	8.08201	7.97613	6.31377	6.91999	5.47697	5.52876	5.98528	6.02459	5.28268	6.31563	6.20134	5.07884	5.09509	2.33418	3.61026e-08
llmg_1283	llmg_1283	hypothetical protein	20	25	62	30	21	48	13	13	6	7	8	5	5	2	15	0.905509	1.45348	2.35831	1.57125	1.70144	1.962	1.448	1.0928	0.209991	-0.265972	-0.233515	-0.506029	-0.615042	-0.741767	1.16475	2.58915	0.000147309
llmg_1284	leuC	isopropylmalate isomerase large subunit	112	55	232	147	63	142	24	29	32	11	18	9	16	28	34	3.25019	2.52876	4.21772	3.7797	3.22231	3.47386	2.28021	2.16899	2.39244	0.245782	0.721416	0.13476	0.698649	2.48967	2.26701	3.70639	2.40472e-12
llmg_1287	llmg_1287	hypothetical protein	7454	6444	7270	5171	2286	5995	1316	1250	4828	6883	7079	5384	5535	1313	1586	9.27462	9.34762	9.17148	8.89446	8.37142	8.84653	7.99402	7.53072	9.5706	9.25154	9.14284	9.0504	8.93173	7.98667	7.74718	-0.158633	0.865015
llmg_1288	hisK	histidinol-phosphatase	44	44	96	98	144	99	61	136	32	35	33	9	25	54	88	1.9511	2.22002	2.9678	3.20583	4.3964	2.96538	3.58729	4.34395	2.39244	1.72697	1.50902	0.13476	1.27303	3.41075	3.59946	1.53237	0.0335887
llmg_1289	hisI	bifunctional phosphoribosyl-AMP cyclohydrolase/phosphoribosyl-ATP pyrophosphatase	53	46	79	74	127	110	48	98	45	37	47	17	21	50	56	2.2061	2.28129	2.69501	2.81129	4.21711	3.11346	3.24839	3.87702	2.86737	1.80214	1.98685	0.914881	1.04539	3.30201	2.96173	0.891017	0.215669
llmg_1290	hisF	imidazole glycerol phosphate synthase subunit HisF	93	79	148	121	110	178	29	124	50	26	31	43	34	33	65	2.98854	3.03499	3.57849	3.50367	4.01232	3.79427	2.54234	4.21214	3.01517	1.32975	1.42573	2.15212	1.68274	2.71844	3.1713	2.25237	0.000193436
llmg_1291	hisA	1-(5-phosphoribosyl)-5-[(5- phosphoribosylamino)methylideneamino] imidazole-4-carboxamide isomerase	76	50	151	100	116	160	49	113	33	33	27	18	25	21	42	2.7059	2.39654	3.60694	3.23432	4.08796	3.64294	3.27748	4.07973	2.43507	1.64767	1.24319	0.988304	1.27303	2.09267	2.55972	2.05941	0.000118403
llmg_1292	hisH	imidazole glycerol phosphate synthase subunit HisH	60	61	154	97	78	170	35	106	27	69	23	30	32	25	51	2.37731	2.67291	3.63483	3.19138	3.52412	3.72897	2.80461	3.98866	2.15807	2.65996	1.03416	1.66225	1.60122	2.33269	2.83064	1.4159	0.0592383
llmg_1293	llmg_1293	hypothetical protein	87	79	141	111	92	183	55	66	30	46	31	31	28	24	38	2.89498	3.03499	3.50986	3.38165	3.75823	3.83364	3.44068	3.31676	2.30321	2.09899	1.42573	1.70644	1.4229	2.27633	2.42078	1.71048	0.000307588
llmg_1294	hisB	imidazoleglycerol-phosphate dehydratase	81	52	152	93	86	159	32	68	28	42	26	37	33	20	31	2.79493	2.45089	3.61629	3.13206	3.6625	3.63405	2.67943	3.35893	2.20809	1.97452	1.1937	1.94642	1.64256	2.02586	2.13988	1.83405	0.000571453
llmg_1295	hisD	HisD protein	199	161	406	265	214	345	63	125	88	87	50	66	71	58	102	4.06534	4.043	5.01802	4.61993	4.96319	4.73828	3.63302	4.2236	3.81432	2.98433	2.07148	2.74607	2.69451	3.51186	3.80899	2.27652	2.13314e-06
llmg_1296	hisG	ATP phosphoribosyltransferase	88	62	189	133	86	151	32	67	25	44	25	24	28	31	56	2.911	2.6956	3.92572	3.63766	3.6625	3.56088	2.67943	3.338	2.05251	2.0381	1.14246	1.36428	1.4229	2.63123	2.96173	2.21109	1.18008e-05
llmg_1297	hisZ	ATP phosphoribosyltransferase	254	151	757	534	242	476	142	149	87	110	78	78	79	143	208	4.41344	3.95171	5.91245	5.6245	5.13945	5.19949	4.79171	4.47434	3.79808	3.31464	2.68667	2.98005	2.84375	4.79772	4.82584	2.77406	1.15599e-10
llmg_1298	hisC	histidinol-phosphate aminotransferase	91	70	401	316	51	174	29	34	31	49	36	31	29	28	30	2.95803	2.86528	5.00026	4.87186	2.92514	3.76199	2.54234	2.38843	2.34851	2.18576	1.62556	1.70644	1.46959	2.48967	2.09489	3.07666	1.15599e-10
llmg_1299	llmg_1299	hypothetical protein	366	321	382	331	1143	406	885	1884	301	339	373	206	238	1434	2206	4.93605	5.02923	4.9307	4.93829	7.37234	4.97144	7.4222	8.12203	5.57304	4.91751	4.90623	4.35686	4.40605	8.11375	8.22282	0.0227666	0.985751
llmg_1300	llmg_1300	hypothetical protein	158	142	135	139	466	215	405	706	115	109	161	100	115	618	940	3.73723	3.86431	3.44832	3.70025	6.0806	4.06293	6.29655	6.7078	4.19527	3.30175	3.70748	3.32995	3.37207	6.90084	6.9935	0.0606926	0.95702
llmg_1301	llmg_1301	hypothetical protein	591	612	873	628	1877	729	1201	2328	310	451	455	307	367	1790	2989	5.62356	5.95573	6.11746	5.8575	8.08722	5.81156	7.86222	8.42711	5.61536	5.32684	5.19108	4.92754	5.02579	8.43344	8.66078	0.735922	0.422371
llmg_1302	llmg_1302	hypothetical protein	127	93	159	112	242	123	147	244	41	56	86	62	51	190	294	3.42772	3.26474	3.68015	3.39433	5.13945	3.27088	4.84126	5.18054	2.73715	2.36998	2.8231	2.65881	2.2356	5.20498	5.32191	0.952153	0.237567
llmg_1303	llmg_1303	hypothetical protein	91	99	211	116	255	127	115	188	37	73	43	38	85	90	188	2.95803	3.35301	4.08247	3.44395	5.2145	3.31605	4.49004	4.8069	2.594	2.7386	1.86568	1.98281	2.94635	4.13617	4.68114	1.47057	0.0687894
llmg_1304	vacB2	exoribonuclease R	2167	1827	2199	1935	389	2759	159	246	928	2063	2140	2178	2465	119	201	7.49351	7.53032	7.4476	7.47743	5.82093	7.7277	4.95367	5.19225	7.19306	7.51442	7.41815	7.74557	7.76551	4.53489	4.77683	-0.00449642	0.998993
llmg_1306	llmg_1306	hypothetical protein	143	121	205	131	208	144	236	274	79	204	188	258	181	272	395	3.59572	3.63706	4.04138	3.61617	4.92244	3.49366	5.5202	5.34691	3.66114	4.19148	3.92779	4.67858	4.01561	5.72009	5.74599	-0.222704	0.816139
llmg_1309	als	acetolactate synthase	25617	21729	38369	25515	74550	22186	80565	80501	13942	19806	18472	12922	16949	108583	151853	11.0553	11.1009	11.571	11.1968	13.3978	10.7339	13.9288	13.5381	11.1003	10.776	10.5262	10.3131	10.5459	14.3553	14.3269	0.739512	0.54207
llmg_1310	llmg_1310	hypothetical protein	1154	1269	1110	1005	821	1071	615	1091	654	1570	1496	1171	1297	698	1181	6.58594	7.00527	6.46303	6.53388	6.89569	6.36478	6.89789	7.33468	6.6891	7.12096	6.90242	6.85153	6.84037	7.07617	7.32228	-0.517876	0.410413
llmg_1311	llmg_1311	hypothetical protein	1308	1428	1285	1027	814	1313	618	1080	697	1326	1402	1441	1525	617	1149	6.76629	7.17531	6.67376	6.56505	6.88336	6.65801	6.9049	7.32008	6.78078	6.87768	6.80897	7.15037	7.0736	6.89851	7.28271	-0.223643	0.758771
llmg_1313	llmg_1313	hypothetical protein	977	775	742	614	468	981	423	574	401	795	908	859	941	351	585	6.34631	6.29536	5.88368	5.82509	6.08676	6.23849	6.35912	6.40986	5.98528	6.14137	6.18373	6.40548	6.37847	6.08665	6.31073	-0.308936	0.620071
llmg_1314	llmg_1314	hypothetical protein	3872	3648	3485	3233	2321	3873	1680	2401	1994	3955	4275	3874	4506	1841	2702	8.33014	8.52713	8.11126	8.21728	8.39333	8.21659	8.34607	8.47163	8.29541	8.45255	8.41557	8.57577	8.63514	8.47395	8.51522	-0.269119	0.733778
llmg_1315	llmg_1315	RNA methyltransferase	2092	2015	2342	1971	1136	2213	690	1001	1068	2620	2632	1933	2211	729	1174	7.44276	7.67147	7.53838	7.50399	7.36349	7.40991	7.06362	7.21064	7.3955	7.85889	7.71636	7.57359	7.60879	7.13876	7.31372	-0.268325	0.706865
llmg_1316	llmg_1316	transcriptional regulator	39	26	67	28	71	24	48	73	21	38	50	41	47	38	50	1.78717	1.50577	2.46575	1.47904	3.39108	1.03843	3.24839	3.45925	1.81495	1.8383	2.07148	2.08676	2.12328	2.91584	2.80293	0.104509	0.938098
llmg_1317	llmg_1317	N-acetylmannosamine-6-phosphate 2-epimerase	260	140	708	185	2194	202	2146	2553	381	340	470	321	262	2164	2750	4.44679	3.84414	5.81625	4.10683	8.3122	3.97413	8.69905	8.56014	5.91172	4.92173	5.23761	4.99143	4.54333	8.70703	8.54061	0.113905	0.948425
llmg_1318	llmg_1318	cation-transporting ATPase	101	72	80	107	66	128	41	50	70	96	163	112	111	58	58	3.10454	2.90476	2.71256	3.3298	3.28793	3.32712	3.02646	2.92601	3.48975	3.12272	3.72501	3.49019	3.32206	3.51186	3.011	-0.414755	0.580439
llmg_1319	tnp905	transposase for insertion sequence element IS905H	173	161	312	230	166	250	130	183	81	152	187	106	149	158	257	3.86608	4.043	4.64092	4.41746	4.59959	4.27796	4.66535	4.76831	3.69662	3.77269	3.9202	3.41229	3.73899	4.94059	5.12897	0.692963	0.198999
llmg_1320	llmg_1320	xylan beta-1.4-xylosidase	187	119	176	124	196	179	196	273	100	213	214	201	239	234	338	3.97678	3.61343	3.82439	3.53835	4.83733	3.80223	5.25363	5.34167	3.99613	4.25305	4.11222	4.32178	4.41204	5.50393	5.52213	-0.501207	0.475289
llmg_1321	llmg_1321	hypothetical protein	52	26	63	58	36	50	15	22	26	72	85	60	64	17	40	2.17989	1.50577	2.38045	2.47178	2.43932	2.01775	1.63943	1.79191	2.10626	2.71934	2.80674	2.61312	2.54992	1.80459	2.49192	-0.349501	0.655828
llmg_1323	tnp905	transposase for insertion sequence element IS905I	165	115	194	125	85	150	66	115	48	129	108	80	105	82	129	3.79879	3.56497	3.96287	3.54973	3.64592	3.55147	3.69902	4.10472	2.95785	3.53998	3.1429	3.01561	3.24363	4.00356	4.14322	0.426058	0.533028
llmg_1325	potD	spermidine/putrescine ABC transporter substrate-binding protein	826	757	711	581	1524	1023	1241	2108	726	1384	1498	1195	1248	1026	1922	6.10478	6.26155	5.82233	5.7457	7.78692	6.29881	7.90944	8.28399	6.83948	6.93934	6.90434	6.88075	6.78491	7.63117	8.02414	-1.14021	0.0699639
llmg_1326	potC	spermidine/putrescine ABC transporter permease	680	539	606	389	878	820	781	1256	574	990	985	1080	1165	614	1081	5.82512	5.77315	5.59274	5.16974	6.99237	5.98066	7.24208	7.53762	6.50127	6.45699	6.30083	6.73505	6.68582	6.89149	7.19482	-0.987182	0.0700013
llmg_1327	potB	spermidine/putrescine ABC transporter permease	726	555	689	504	677	860	565	913	540	1111	1049	1044	1163	546	921	5.91922	5.81519	5.77716	5.54145	6.61801	6.04914	6.77578	7.07809	6.41339	6.62297	6.39141	6.68624	6.68335	6.72247	6.96409	-0.849863	0.0865002
llmg_1328	potA	spermidine/putrescine ABC transporter ATP-binding protein	1004	754	1136	714	622	1164	385	639	680	1248	1333	1493	1431	349	572	6.38554	6.25584	6.49635	6.04202	6.49605	6.48462	6.22369	6.56426	6.74523	6.79038	6.7363	7.20144	6.98196	6.07843	6.27839	-0.47727	0.418317
llmg_1329	murB	UDP-N-acetylenolpyruvoylglucosamine reductase	5010	4124	6835	5829	3182	7535	3448	3551	2538	4677	5819	5124	5125	4857	6809	8.70166	8.70397	9.0825	9.0672	8.84827	9.17625	9.38288	9.03594	8.64323	8.69432	8.86018	8.97902	8.82075	9.87299	9.84814	0.295348	0.726635
llmg_1330	llmg_1330	hypothetical protein	1619	1510	2673	2470	390	2487	250	378	889	1503	1630	2330	2277	180	304	7.07349	7.25574	7.7289	7.82923	5.82462	7.57812	5.60297	5.80906	7.13121	7.05814	7.02597	7.84281	7.65117	5.12744	5.36992	0.738654	0.336243
llmg_1331	thrB	homoserine kinase	1412	1059	1376	1144	505	1518	268	349	798	1481	1791	1643	1693	249	304	6.87646	6.74475	6.77228	6.72037	6.1962	6.8669	5.70285	5.69435	6.97566	7.0369	7.16165	7.33936	7.22415	5.59317	5.36992	-0.35466	0.595069
llmg_1332	hom	homoserine dehydrogenase	1395	959	1646	1433	433	1544	212	287	828	1640	1945	1667	1739	167	249	6.85902	6.60195	7.0303	7.04473	5.97498	6.89136	5.36623	5.41345	7.02882	7.1838	7.28049	7.36026	7.26277	5.01998	5.08363	-0.195725	0.793082
llmg_1333	dukB	deoxynucleoside kinase	473	440	373	329	196	389	93	136	315	552	571	374	529	85	103	5.30379	5.48163	4.89655	4.92961	4.83733	4.91016	4.18693	4.34395	5.63835	5.61699	5.51701	5.21054	5.5504	4.05473	3.82285	-0.658157	0.198999
llmg_1334	folC	FolC protein	1803	1616	1306	1174	709	1485	357	642	1084	1570	1691	1621	1774	351	578	7.22855	7.35349	6.6971	6.75764	6.6845	6.83525	6.11508	6.571	7.41692	7.12096	7.07889	7.31994	7.29148	6.08665	6.29341	-0.37303	0.571919
llmg_1335	llmg_1335	hypothetical protein	444	369	286	315	142	372	88	210	216	388	452	376	403	45	122	5.21301	5.22906	4.51651	4.86732	4.37643	4.84616	4.10815	4.96542	5.09684	5.11101	5.18159	5.21819	5.15995	3.15345	4.06372	-0.447771	0.545682
llmg_1336	folP	dihydropteroate synthase	1114	1019	800	764	332	786	183	281	689	1156	1108	921	1076	139	209	6.53516	6.68931	5.99188	6.13937	5.59327	5.91977	5.15519	5.38312	6.76416	6.68013	6.47016	6.50578	6.57142	4.75711	4.83271	-0.512776	0.35916
llmg_1337	folE	FolE protein	859	723	617	502	211	632	79	182	627	1116	1060	885	1032	81	143	6.16112	6.19544	5.61858	5.53574	4.94296	5.6064	3.95452	4.76047	6.6284	6.62943	6.40642	6.4484	6.51132	3.98609	4.29016	-0.947197	0.0705157
llmg_1338	folB	FolB protein	179	141	133	119	47	165	19	43	116	338	259	185	239	18	39	3.91457	3.85426	3.42721	3.48008	2.81073	3.6866	1.95965	2.71496	4.20761	4.91328	4.38449	4.20343	4.41204	1.88218	2.45679	-1.23381	0.0279797
llmg_1339	engB	ribosome biogenesis GTP-binding protein YsxC	1481	1009	985	1044	480	1084	304	371	1044	1936	2164	1773	1935	231	342	6.94517	6.67511	6.2911	6.58868	6.12317	6.38215	5.884	5.78219	7.36275	7.42286	7.43422	7.44909	7.41664	5.48541	5.53902	-0.982834	0.0338549
llmg_1340	clpX	ATP-dependent protease ATP-binding subunit ClpX	2137	1590	1871	1745	686	1899	383	585	1379	3111	3716	2829	3025	327	480	7.47342	7.33012	7.21486	7.32851	6.63703	7.18945	6.2162	6.43718	7.7638	8.10649	8.21353	8.12253	8.0606	5.9848	6.02617	-0.889102	0.0906229
llmg_1342	dfrA	DfrA protein	689	622	735	668	192	624	202	191	306	801	886	663	788	187	250	5.84402	5.97904	5.87005	5.94627	4.80781	5.5881	5.29689	4.82957	5.59671	6.15218	6.14845	6.0329	6.12318	5.18216	5.08937	-0.242459	0.736394
llmg_1343	spoU	rRNA methyltransferase	899	767	794	678	148	921	79	107	692	828	1082	852	900	106	115	6.2266	6.28043	5.98106	5.96763	4.43554	6.1477	3.95452	4.00203	6.77042	6.19987	6.43599	6.39371	6.31436	4.3696	3.97958	-0.349441	0.693717
llmg_1344	llmg_1344	hypothetical protein	44	27	124	103	11	49	13	11	28	52	56	33	50	7	9	1.9511	1.55622	3.32818	3.27601	0.851595	1.99014	1.448	0.877629	2.20809	2.2676	2.22716	1.79095	2.20833	0.644411	0.515973	1.08757	0.0740369
llmg_1345	pbuX	xanthine/uracil permease	3792	2777	2583	2393	1100	3617	2091	2353	1865	3823	5316	4744	5822	1802	2880	8.30004	8.13381	7.67954	7.78359	7.31709	8.11801	8.66161	8.44251	8.19899	8.40361	8.72981	8.8679	9.00463	8.44308	8.60721	-0.844051	0.197503
llmg_1346	xpt	xanthine phosphoribosyltransferase	1376	1272	944	1026	285	1502	499	606	528	1687	1961	1611	1759	324	649	6.83927	7.00867	6.22993	6.56364	5.3741	6.85165	6.59694	6.48793	6.38105	7.22451	7.29229	7.31103	7.27924	5.97155	6.46013	-0.854055	0.193256
llmg_1347	llmg_1347	hypothetical protein	969	842	1303	1126	3729	1388	3722	5300	457	942	1277	724	737	3767	4971	6.33448	6.41467	6.69379	6.69753	9.07702	6.73799	9.49317	9.61352	6.17328	6.38546	6.6745	6.15949	6.02695	9.50644	9.39435	0.158724	0.89357
llmg_1348	llmg_1348	hypothetical protein	805	655	1011	869	2811	1078	2838	3677	359	799	987	626	596	2783	3557	6.06774	6.05337	6.32859	6.32463	8.6695	6.37416	9.1021	9.08623	5.82622	6.14859	6.30375	5.95033	5.72171	9.06981	8.91166	0.0985755	0.936665
llmg_1349	llmg_1349	hypothetical protein	2291	2037	2050	1977	757	2543	354	595	1143	2501	2239	2891	2916	345	483	7.5737	7.68712	7.3465	7.50837	6.77882	7.61021	6.10294	6.46157	7.49329	7.79189	7.48331	8.15379	8.0077	6.06185	6.03513	-0.216357	0.785473
llmg_1350	telC	tellurium resistance protein	3513	2786	3234	2963	3131	3568	3626	5468	1781	4811	4491	4189	4592	3294	4681	8.18987	8.13847	8.00351	8.09156	8.82497	8.09834	9.45548	9.65853	8.13255	8.73506	8.48664	8.68849	8.6624	9.31292	9.30766	-0.568333	0.45859
llmg_1351	telB	tellurium resistance protein	4300	3356	3875	3568	3312	3937	3436	5643	2055	5340	5366	4963	5182	2953	4771	8.48131	8.40684	8.26419	8.35942	8.90601	8.24022	9.37785	9.70396	8.33885	8.88549	8.74331	8.93298	8.8367	9.15532	9.33513	-0.503827	0.521662
llmg_1352	telA	tellurium resistance protein	5152	4064	4724	4547	3847	4681	3673	6372	2826	6541	6359	6670	6383	3239	5569	8.74196	8.68284	8.54982	8.70902	9.12195	8.48978	9.47405	9.8792	8.79822	9.17804	8.98815	9.35929	9.1373	9.28864	9.55818	-0.454802	0.585023
llmg_1353	llmg_1353	tellurite resistance protein	4414	3654	3710	3854	4338	4151	4725	7757	2929	6638	6357	6037	6124	4190	8140	8.51903	8.5295	8.20145	8.4706	9.29519	8.31653	9.83731	10.1629	8.84984	9.19927	8.9877	9.21549	9.07756	9.65993	10.1057	-0.755445	0.330061
llmg_1354	llmg_1354	hypothetical protein	3915	2998	3123	2969	3230	3503	2999	5907	2510	6027	5276	4891	5087	2856	5748	8.34607	8.2442	7.95316	8.09447	8.86986	8.07184	9.18167	9.76991	8.62723	9.06001	8.71892	8.91191	8.81002	9.10715	9.60381	-0.874479	0.222388
llmg_1355	llmg_1355	hypothetical protein	2151	1761	1642	1617	1257	2035	1138	2260	1405	3365	3049	2876	2793	1140	2317	7.48283	7.47731	7.0268	7.21875	7.50933	7.2891	7.78455	8.38437	7.79072	8.21963	7.92834	8.14629	7.94558	7.78302	8.29359	-0.956386	0.0987305
llmg_1356	llmg_1356	hypothetical protein	3478	3102	2958	2745	3593	3507	4199	6504	2408	5020	4767	4395	4913	3892	7050	8.17543	8.29337	7.87492	7.98139	9.02345	8.07348	9.66709	9.90878	8.56741	8.79638	8.57263	8.75771	8.75983	9.55352	9.8983	-0.760183	0.312083
llmg_1357	llmg_1357	hypothetical protein	3006	2284	2550	2447	3062	3104	3464	5860	1926	4696	3810	3414	3762	3691	7294	7.96518	7.85208	7.661	7.81575	8.79283	7.89752	9.38956	9.75839	8.24539	8.70017	8.24955	8.39352	8.37494	9.47704	9.94738	-0.75247	0.328657
llmg_1358	llmg_1358	hypothetical protein	3314	2844	3064	2693	2666	3867	2707	4363	2050	4687	4510	3537	4005	2963	5179	8.1058	8.16818	7.92567	7.95383	8.59314	8.21436	9.03394	9.33293	8.33534	8.6974	8.49273	8.44455	8.46519	9.16019	9.45347	-0.659293	0.351093
llmg_1359	llmg_1359	hypothetical protein	1638	1219	1754	1514	5717	1962	5508	7469	587	1511	1751	1057	1173	5213	7549	7.0903	6.94737	7.12184	7.12394	9.6933	7.23647	10.0585	10.1083	6.53351	7.06579	7.12911	6.70405	6.69567	9.97502	9.99695	0.0251191	0.985751
llmg_1360	llmg_1360	hypothetical protein	949	685	1004	786	3108	1067	2904	3576	391	838	976	654	688	2661	3841	6.30447	6.11778	6.31859	6.1802	8.81434	6.3594	9.13525	9.04606	5.94897	6.21714	6.28762	6.01325	5.92803	9.00516	9.02243	-0.00173294	0.999386
llmg_1361	xerS	site-specific tyrosine recombinase XerS	505	470	427	464	467	726	380	514	245	675	681	508	615	446	717	5.39774	5.57635	5.09031	5.42272	6.08368	5.80563	6.20489	6.25099	5.27753	5.90607	5.77009	5.65015	5.7668	6.43126	6.60355	-0.576502	0.300748
llmg_1362	llmg_1362	hypothetical protein	151	101	69	108	76	102	53	55	70	229	155	104	101	55	81	3.67291	3.38127	2.50658	3.34294	3.48734	3.00729	3.38831	3.05986	3.48975	4.35643	3.6536	3.38536	3.18888	3.4367	3.48206	-1.08499	0.0700013
llmg_1364	llmg_1364	hypothetical protein	126	100	119	97	92	122	63	75	91	156	202	135	151	69	110	3.41654	3.36721	3.27008	3.19138	3.75823	3.25936	3.63302	3.4975	3.86197	3.80959	4.03002	3.755	3.75792	3.75812	3.91633	-0.704701	0.207794
llmg_1365	llmg_1365	hypothetical protein	152	91	97	95	85	130	46	63	86	196	220	144	149	57	64	3.68228	3.23408	2.98235	3.16202	3.64592	3.34902	3.18838	3.25111	3.78166	4.13444	4.15163	3.8467	3.73899	3.48724	3.14946	-1.08735	0.02762
llmg_1366	llmg_1366	hypothetical protein	193	193	196	149	146	238	106	224	108	316	224	195	204	96	181	4.02174	4.30146	3.97747	3.7989	4.41611	4.20779	4.37363	5.05791	4.10574	4.81689	4.17732	4.27853	4.18606	4.22819	4.62685	-0.646853	0.315121
llmg_1367	tnp981	transposase for insertion sequence element IS981K	18	26	37	39	24	38	16	42	14	37	50	28	30	15	45	0.771532	1.50577	1.65331	1.92581	1.88228	1.64547	1.72639	2.68212	1.2728	1.80214	2.07148	1.5696	1.51482	1.63564	2.65579	-0.159808	0.879969
llmg_1368	llmg_1368	transposase helper protein for IS981	42	27	79	47	25	55	22	25	31	49	53	51	44	23	40	1.88775	1.55622	2.69501	2.18123	1.93785	2.14837	2.16039	1.9657	2.34851	2.18576	2.15142	2.38745	2.0329	2.21767	2.49192	0.308867	0.70318
llmg_1369	llmg_1369	hypothetical protein	25	23	29	30	15	38	2	10	8	57	26	45	35	3	9	1.19441	1.34287	1.32841	1.57125	1.25314	1.64547	-0.739141	0.756674	0.557371	2.39447	1.1937	2.21465	1.72184	-0.338204	0.515973	-0.487442	0.624896
llmg_1369a	llmg_1369a	hypothetical protein	475	477	607	611	540	782	474	615	260	554	413	518	593	614	1048	5.30984	5.59758	5.5951	5.81805	6.29261	5.91244	6.52295	6.50915	5.3628	5.62218	5.05221	5.67815	5.71446	6.89149	7.15015	0.347499	0.600575
llmg_1371	matR	maturase	299	332	396	406	350	504	325	442	168	356	279	319	403	407	692	4.64659	5.07753	4.98227	5.23109	5.66912	5.28149	5.98003	6.03393	4.73682	4.98762	4.49075	4.98248	5.15995	6.29959	6.55247	0.354154	0.606536
llmg_1374	ltrE	LtrE protein	152	127	151	107	43	176	48	41	53	115	179	117	76	42	40	3.68228	3.70572	3.60694	3.3298	2.68646	3.77822	3.24839	2.64852	3.09709	3.37744	3.85803	3.55203	2.78958	3.05637	2.49192	-0.165488	0.867837
llmg_1376	ltrC	LtrC protein	41	10	59	31	32	31	9	27	10	41	21	77	30	12	14	1.85499	0.290018	2.28979	1.61523	2.27643	1.37365	0.966461	2.07092	0.837128	1.94166	0.917066	2.96194	1.51482	1.33811	1.07493	0.510364	0.695489
llmg_1377	llmg_1377	hypothetical protein	13	13	33	27	21	18	6	17	11	34	17	63	34	13	18	0.369352	0.609625	1.49999	1.43063	1.70144	0.672184	0.4577	1.44569	0.958985	1.68786	0.649823	2.68112	1.68274	1.44425	1.40487	0.230973	0.845927
llmg_1379	llmg_1379	Zn peptidase	21	7	33	25	11	21	6	13	4	28	10	32	20	8	9	0.968104	-0.121157	1.49999	1.32865	0.851595	0.866897	0.4577	1.0928	-0.24849	1.42795	0.014652	1.74931	0.982392	0.812392	0.515973	0.595835	0.573389
llmg_1382	llmg_1382	hypothetical protein	21	26	33	40	31	36	14	33	10	67	22	61	34	41	19	0.968104	1.50577	1.49999	1.96033	2.23266	1.57289	1.54689	2.34713	0.837128	2.61897	0.9768	2.63614	1.68274	3.0225	1.47679	-0.284649	0.832782
llmg_1383	traD	conjugal transfer protein TraD	29	15	67	18	33	30	9	37	10	57	25	77	35	12	15	1.38999	0.789103	2.46575	0.901306	2.31891	1.33027	0.966461	2.50568	0.837128	2.39447	1.14246	2.96194	1.72184	1.33811	1.16475	-0.00476032	0.999279
llmg_1386	llmg_1386	hypothetical protein	17	19	29	22	25	24	3	13	16	36	18	73	33	4	15	0.699569	1.09239	1.32841	1.16073	1.93785	1.03843	-0.335227	1.0928	1.44954	1.76504	0.721416	2.88712	1.64256	-0.0232045	1.16475	-0.0887506	0.94724
llmg_1388	llmg_1388	hypothetical protein	17	6	21	7	10	12	5	10	7	36	27	37	22	5	5	0.699569	-0.289156	0.90841	-0.224509	0.730939	0.180121	0.238526	0.756674	0.394112	1.76504	1.24319	1.94642	1.10576	0.235192	-0.170346	-1.1777	0.174417
llmg_1390	llmg_1390	hypothetical protein	84	35	119	48	46	85	41	81	32	137	58	156	90	37	36	2.84582	1.90665	3.27008	2.2102	2.78065	2.75185	3.02646	3.60653	2.39244	3.62525	2.27553	3.96054	3.02661	2.87846	2.34594	-0.268628	0.820717
llmg_1391	llmg_1391	hypothetical protein	69	49	94	60	33	50	15	60	25	104	61	118	67	21	50	2.57125	2.36858	2.93826	2.51885	2.31891	2.01775	1.63943	3.18233	2.05251	3.2355	2.34518	3.56409	2.61367	2.09267	2.80293	-0.113788	0.925071
llmg_1393	llmg_1393	hypothetical protein	17	10	31	28	6	17	9	13	7	36	23	31	38	5	8	0.699569	0.290018	1.41675	1.47904	0.111858	0.600967	0.966461	1.0928	0.394112	1.76504	1.03416	1.70644	1.83315	0.235192	0.372535	0.00923274	0.994364
llmg_1398	cluA	cell surface antigen I/II precursor	293	212	336	275	185	311	140	240	151	398	205	453	351	138	231	4.6176	4.43553	4.74696	4.67292	4.75464	4.58985	4.7714	5.15684	4.5842	5.14749	4.05101	5.48557	4.96191	4.74677	4.97607	0.010803	0.990761
llmg_1399	llmg_1399	hypothetical protein	872	540	895	813	1704	927	1655	1676	477	903	975	766	887	2258	2983	6.18273	5.77582	6.15326	6.22879	7.94783	6.15704	8.32445	7.95339	6.2349	6.32462	6.28615	6.24061	6.29343	8.76835	8.65788	-0.114315	0.91376
llmg_1400	llmg_1400	hypothetical protein	82	40	97	119	103	108	78	70	56	107	145	80	106	119	131	2.8121	2.08906	2.98235	3.48008	3.91875	3.08764	3.9364	3.3999	3.17461	3.27561	3.55906	3.01561	3.257	4.53489	4.16515	-0.177825	0.849231
llmg_1402	llmg_1402	hypothetical protein	56	29	58	57	37	53	67	56	32	92	86	85	74	58	106	2.28197	1.65212	2.2662	2.44766	2.47733	2.09753	3.72036	3.0852	2.39244	3.06285	2.8231	3.10084	2.7523	3.51186	3.86366	-0.608033	0.39435
llmg_1403	llmg_1403	hypothetical protein	24	15	11	15	30	19	20	60	9	40	21	23	18	38	66	1.14107	0.789103	0.116518	0.670652	2.18752	0.740051	2.02972	3.18233	0.70402	1.90802	0.917066	1.30804	0.847485	2.91584	3.19281	-1.20615	0.207816
llmg_1406	llmg_1406	hypothetical protein	31	5	14	15	38	15	14	53	5	10	29	12	11	22	52	1.47865	-0.479327	0.402693	0.670652	2.51436	0.44703	1.54689	3.0078	-0.00111268	0.133841	1.33735	0.478427	0.241281	2.15652	2.85783	-0.367745	0.826553
llmg_1407	llmg_1407	hypothetical protein	6	14	10	7	20	9	17	24	5	16	25	10	12	14	26	-0.493419	0.702153	0.00695008	-0.224509	1.63574	-0.14764	1.80841	1.91007	-0.00111268	0.703417	1.14246	0.258637	0.34509	1.54312	1.89941	-1.23083	0.212815
llmg_1409	llmg_1409	hypothetical protein	21	6	27	18	14	20	35	40	11	31	25	20	33	25	51	0.968104	-0.289156	1.23431	0.901306	1.16274	0.804868	2.80461	2.61411	0.958985	1.56375	1.14246	1.12481	1.64256	2.33269	2.83064	-0.309335	0.758771
llmg_1410	llmg_1410	hypothetical protein	8	22	23	20	11	22	18	30	12	19	22	19	20	21	37	-0.190234	1.28421	1.02542	1.03684	0.851595	0.926369	1.88601	2.21563	1.07135	0.921383	0.9768	1.05817	0.982392	2.09267	2.38384	0.09005	0.938098
llmg_1411	llmg_1411	hypothetical protein	39	18	45	38	59	67	38	71	22	48	57	42	39	65	94	1.78717	1.02234	1.91833	1.89045	3.12989	2.42069	2.9198	3.41995	1.8781	2.15741	2.25155	2.11981	1.86842	3.67335	3.69301	-0.31621	0.720552
llmg_1412	guaC	guanosine 5'-monophosphate oxidoreductase	2324	1967	3170	3055	259	6459	372	287	781	2187	3583	2477	2601	302	447	7.59431	7.63673	7.97469	8.13564	5.23683	8.95404	6.17428	5.41345	6.94465	7.59853	8.16099	7.93099	7.84292	5.87046	5.92375	0.150497	0.92321
llmg_1413	llmg_1413	hypothetical protein	632	460	390	363	460	486	438	812	440	642	766	535	579	457	649	5.71992	5.54546	4.9604	5.07055	6.06196	5.22931	6.40927	6.90923	6.11875	5.83402	5.93916	5.72455	5.68013	6.46633	6.46013	-0.875298	0.0976261
llmg_1414	nagD	N-acetylglucosamine catabolic protein	1613	1252	1482	1265	1213	1102	1273	1764	1038	1782	2210	1713	1912	1157	1848	7.06814	6.98584	6.87914	6.86514	7.45799	6.40585	7.94614	8.02716	7.35445	7.30344	7.46453	7.39948	7.39941	7.80436	7.96755	-0.51483	0.460675
llmg_1415	llmg_1415	hypothetical protein	596	565	582	637	469	383	514	569	488	733	1019	616	712	383	601	5.63566	5.84086	5.5347	5.87795	6.08983	4.88789	6.63958	6.39727	6.2677	6.02459	6.34966	5.92718	5.97733	6.21215	6.34955	-0.481734	0.494205
llmg_1416	llmg_1416	hypothetical protein	1179	880	1060	933	466	883	263	256	703	899	1227	959	1008	283	328	6.6168	6.4782	6.39669	6.42688	6.0806	6.0871	5.67579	5.24941	6.79313	6.31823	6.617	6.56398	6.47745	5.77706	5.479	-0.0637761	0.936665
llmg_1417	llmg_1417	hypothetical protein	2901	1948	2259	2357	1080	2379	325	384	1118	1986	2064	1327	1750	478	473	7.91393	7.62274	7.48639	7.76174	7.29066	7.51414	5.98003	5.83169	7.46143	7.4596	7.36605	7.03165	7.27185	6.53099	6.00504	0.217222	0.778231
llmg_1418	hemN	coproporphyrinogen III oxidase	580	554	801	657	148	791	38	53	233	531	597	491	518	40	72	5.59657	5.8126	5.99368	5.92239	4.43554	5.92889	2.9198	3.0078	5.20548	5.56128	5.58096	5.60125	5.52022	2.98782	3.31555	0.388786	0.631903
llmg_1419	llmg_1419	transcriptional regulator	463	333	490	493	334	605	280	290	272	496	474	428	486	308	511	5.27313	5.08184	5.2877	5.50976	5.6019	5.54369	5.76579	5.42838	5.42757	5.46336	5.24977	5.40407	5.42866	5.89874	6.11617	0.0425881	0.956154
llmg_1420	llmg_1420	hypothetical protein	503	424	810	669	308	783	289	375	363	771	844	606	746	379	622	5.39205	5.42845	6.00974	5.94842	5.48551	5.91427	5.81126	5.7976	5.84215	6.09728	6.0786	5.90365	6.04441	6.19704	6.39898	-0.108818	0.881318
llmg_1421	llmg_1421	hypothetical protein	239	230	253	206	171	232	245	285	156	253	324	207	247	259	369	4.32652	4.55199	4.34137	4.26014	4.64204	4.17138	5.57395	5.40341	4.63078	4.4988	4.70459	4.36378	4.45907	5.64973	5.64816	-0.306926	0.647327
llmg_1422	pacA	penicillin acylase	543	455	625	549	361	455	511	511	327	520	649	357	469	461	728	5.5019	5.52977	5.63708	5.6643	5.71358	5.13478	6.63115	6.24257	5.69206	5.53121	5.70093	5.14381	5.37755	6.47887	6.62547	0.0321492	0.968493
llmg_1424	tpiA	triosephosphate isomerase	29896	21335	27978	25117	12960	25882	12952	11647	19059	31239	40271	38046	40025	13855	18359	11.2781	11.0745	11.1154	11.1741	10.8738	10.9561	11.2919	10.7492	11.5513	11.4334	11.6505	11.8709	11.7854	11.385	11.2789	-0.401038	0.666957
llmg_1425	llmg_1425	RpiR family transcriptional regulator	507	532	620	537	356	859	350	352	297	476	639	598	720	309	583	5.40342	5.75437	5.62554	5.63255	5.69354	6.04747	6.0866	5.70665	5.55383	5.40427	5.67862	5.88455	5.9934	5.9034	6.3058	0.0811901	0.91894
llmg_1426	llmg_1426	sucrose-specific PTS system IIBC component	129	99	77	79	260	77	311	419	89	139	122	97	102	401	577	3.44982	3.35301	2.65924	2.90285	5.24235	2.61395	5.91672	5.95709	3.83038	3.6458	3.31477	3.28695	3.20276	6.27822	6.29092	-0.720337	0.475087
llmg_1427	murQ	N-acetylmuramic acid 6-phosphate etherase	53	49	40	31	98	39	119	163	39	50	52	67	33	143	212	2.2061	2.36858	1.75848	1.61523	3.84799	1.68044	4.53891	4.60272	2.66735	2.21356	2.12526	2.76708	1.64256	4.79772	4.85312	-0.506789	0.65224
llmg_1428	llmg_1428	hypothetical protein	36	32	28	27	36	29	37	70	16	49	41	35	27	58	82	1.67906	1.78499	1.28213	1.43063	2.43932	1.28555	2.88241	3.3999	1.44954	2.18576	1.80105	1.87078	1.37465	3.51186	3.49943	-0.690681	0.39659
llmg_1429	ldhX	L-lactate dehydrogenase	943	713	508	474	432	747	411	542	607	1086	1237	1055	1001	324	576	6.29534	6.1754	5.33947	5.45333	5.97165	5.84661	6.31771	6.32731	6.58173	6.5902	6.62869	6.70133	6.46742	5.97155	6.28842	-1.21612	0.00385438
llmg_1430	ribC	bifunctional riboflavin kinase/FMN adenylyltransferase	1048	641	613	581	320	624	315	359	581	1153	1312	1087	1230	247	436	6.44726	6.0223	5.60923	5.7457	5.5404	5.5881	5.9351	5.73494	6.51872	6.67639	6.71343	6.74435	6.76399	5.58158	5.88793	-1.01897	0.0249259
llmg_1431	truB	tRNA pseudouridine synthase B	1008	617	710	800	231	717	191	199	508	1231	1328	1028	1163	147	277	6.39126	5.96743	5.82031	6.2056	5.07275	5.7877	5.21656	4.88834	6.32549	6.77064	6.73089	6.664	6.68335	4.83722	5.23645	-0.727157	0.200278
llmg_1432	llmg_1432	hypothetical protein	2679	1920	2801	2486	4257	2452	4362	5091	1730	3314	3978	2912	3190	4460	6012	7.79918	7.60187	7.79631	7.83854	9.268	7.55769	9.72202	9.55549	8.09066	8.19762	8.31176	8.16422	8.13716	9.75	9.66858	-0.438578	0.65224
llmg_1433	llmg_1433	hypothetical protein	170	184	232	165	79	283	98	129	49	145	78	91	99	66	166	3.84122	4.23332	4.21772	3.94392	3.54216	4.455	4.26162	4.26853	2.9868	3.70576	2.68667	3.19689	3.1607	3.69502	4.50316	0.818662	0.2659
llmg_1437	tnp981	transposase for insertion sequence element IS981L	41	42	53	34	34	70	26	43	18	27	37	30	36	16	47	1.85499	2.15603	2.14213	1.73966	2.36017	2.48144	2.39084	2.71496	1.60697	1.37969	1.66241	1.66225	1.7599	1.72259	2.71646	0.455579	0.592412
llmg_1438	llmg_1438	hypothetical protein	38	59	71	41	23	78	29	33	25	50	79	49	61	32	42	1.75203	2.62644	2.54628	1.99403	1.82448	2.63193	2.54234	2.34713	2.05251	2.21356	2.70444	2.33211	2.48323	2.67549	2.55972	-0.188781	0.846491
llmg_1440	llmg_1440	hypothetical protein	283	267	341	269	77	379	61	58	156	274	289	271	288	57	75	4.56794	4.76539	4.76811	4.64136	3.50585	4.87286	3.58729	3.13458	4.63078	4.6128	4.54109	4.74893	4.67865	3.48724	3.37321	0.130048	0.88547
llmg_1441	frdC	fumarate reductase flavoprotein subunit	2666	1936	2641	2625	741	3182	507	637	1468	3143	3300	2876	3203	480	666	7.79217	7.61383	7.71154	7.91696	6.74806	7.9333	6.61984	6.55974	7.85394	8.12124	8.04238	8.14629	8.14302	6.537	6.49734	-0.264687	0.751724
llmg_1442	llmg_1442	hypothetical protein	1462	1193	1588	1091	1369	1322	1009	1355	542	1189	1176	810	1028	844	1176	6.92657	6.91632	6.97863	6.65207	7.63233	6.66784	7.61116	7.64695	6.41871	6.72065	6.55589	6.32097	6.50573	7.34979	7.31617	0.184484	0.823189
llmg_1444	mutX	ADP-ribose pyrophosphatase	386	277	295	263	306	373	300	451	244	522	451	383	452	217	404	5.01229	4.81803	4.5608	4.6091	5.47616	4.85	5.86496	6.06291	5.27166	5.53673	5.17842	5.24465	5.32456	5.39565	5.77837	-0.788337	0.13985
llmg_1445	pcrA	ATP-dependent DNA helicase	2096	1805	1702	1599	1244	2226	1166	1671	1279	2698	2824	2481	2645	1027	1812	7.44551	7.51287	7.07849	7.20262	7.49435	7.41835	7.81959	7.94908	7.6553	7.90117	7.81785	7.93332	7.8671	7.63258	7.93919	-0.719048	0.2053
llmg_1446	llmg_1446	hypothetical protein	719	515	1374	853	672	859	544	690	363	531	655	567	666	705	892	5.90529	5.7077	6.77018	6.29789	6.60734	6.04747	6.72124	6.6748	5.84215	5.56128	5.71415	5.80803	5.88131	7.09054	6.91801	0.916409	0.0638783
llmg_1447	llmg_1447	hypothetical protein	324	246	233	175	149	219	98	149	188	270	308	268	382	77	143	4.7615	4.64817	4.22386	4.02768	4.44516	4.08919	4.26162	4.47434	4.89787	4.59177	4.63214	4.73299	5.08321	3.91403	4.29016	-0.487142	0.427418
llmg_1448	llmg_1448	hypothetical protein	1013	740	989	863	481	693	342	415	566	1136	1468	1208	1408	307	491	6.39838	6.22887	6.29693	6.31466	6.12616	5.73878	6.05334	5.9433	6.48107	6.655	6.87521	6.89633	6.95863	5.89406	6.05875	-0.46458	0.417466
llmg_1449	srtA	sortase SrtA	1692	1254	1342	1560	1175	1312	834	1185	653	1164	1107	635	732	1016	1273	7.13702	6.98814	6.73625	7.16705	7.41213	6.65691	7.33668	7.45377	6.6869	6.69006	6.46886	5.97085	6.01716	7.61706	7.43037	0.384586	0.588665
llmg_1450	apbE	thiamine biosynthesis lipoprotein apbE precursor	1412	1356	1403	1285	1052	2062	857	1359	751	1421	1700	1355	1335	762	1450	6.87646	7.10078	6.80026	6.88773	7.25281	7.30809	7.37587	7.6512	6.88824	6.97734	7.08654	7.06173	6.88195	7.20254	7.61797	-0.188688	0.804247
llmg_1451	gyrA	DNA gyrase subunit A	21129	18647	22872	18590	12833	25879	9113	9618	11695	19112	19508	18564	19754	8454	12842	10.7774	10.8802	10.8247	10.74	10.8596	10.956	10.7848	10.4731	10.8468	10.7246	10.6049	10.8357	10.7668	10.6724	10.7633	0.116977	0.905904
llmg_1452	llmg_1452	amino-acid permease	1234	908	838	702	1045	960	1863	1605	2050	2880	3506	4816	3737	1453	1912	6.68244	6.52329	6.05861	6.01765	7.24319	6.20736	8.49514	7.891	8.33534	7.99527	8.12967	8.88962	8.36533	8.13272	8.01662	-2.02904	0.000117808
llmg_1453	llmg_1453	oxidoreductase	2267	2064	3319	2879	1141	3342	877	789	1139	1859	2409	1650	1906	737	1039	7.55852	7.7061	8.04091	8.0501	7.36982	8.00401	7.40911	6.86785	7.48824	7.36438	7.58877	7.34549	7.39488	7.15448	7.13773	0.565051	0.393983
llmg_1454	llmg_1454	sugar kinase	18	31	44	33	15	22	21	49	13	41	29	14	11	19	53	0.771532	1.74205	1.88774	1.69936	1.25314	0.926369	2.09653	2.89769	1.17559	1.94166	1.33735	0.669117	0.241281	1.95581	2.88451	0.139164	0.900299
llmg_1455	bglA2	6-phospho-beta-glucosidase	18	26	32	27	1	17	15	9	6	18	9	6	10	5	28	0.771532	1.50577	1.45897	1.43063	-1.48704	0.600967	1.63943	0.624642	0.209991	0.852323	-0.104102	-0.317254	0.129419	0.235192	2.00046	1.11954	0.305027
llmg_1461	llmg_1461	di/Tri-peptide binding protein precursor	27	10	38	15	13	32	24	16	17	20	20	5	12	18	24	1.29551	0.290018	1.68923	0.670652	1.06629	1.41576	2.28021	1.36522	1.5304	0.987287	0.854751	-0.506029	0.34509	1.88218	1.79075	0.393715	0.722926
llmg_1462	llmg_1462	HTH-type transcriptional regulator	27	16	28	25	9	30	8	3	10	14	27	15	23	3	5	1.29551	0.871109	1.28213	1.32865	0.599265	1.33027	0.815967	-0.609871	0.837128	0.537354	1.24319	0.755774	1.16369	-0.338204	-0.170346	0.401814	0.695044
llmg_1463	lepA	GTP-binding protein LepA	6408	5882	8340	5966	5010	9839	3917	3958	4490	6882	7509	7753	8271	3737	5237	9.05656	9.21601	9.36951	9.1007	9.5029	9.56103	9.56682	9.19243	9.46592	9.25133	9.22788	9.5763	9.511	9.4949	9.46953	0.00171835	0.999279
llmg_1464	aldC	AldC protein	1662	957	2260	2073	161	1048	38	51	1030	1783	2106	3231	1963	29	61	7.11125	6.59894	7.48702	7.5767	4.55586	6.33355	2.9198	2.95379	7.3433	7.30424	7.39507	8.31408	7.43734	2.53842	3.08189	0.182369	0.864649
llmg_1465	murC2	UDP-N-acetylmuramyl tripeptide synthetase	2309	1889	2206	1920	553	2462	406	476	1192	2812	3109	3033	3129	274	439	7.58498	7.57842	7.45218	7.46621	6.32684	7.56356	6.3001	6.14051	7.55378	7.96083	7.95643	8.22291	8.10933	5.73062	5.89779	-0.499899	0.496911
llmg_1466	cobQ	cobyric acid synthase	1656	1144	1325	1198	383	1513	302	383	759	2051	1986	1798	1963	210	321	7.10604	6.85592	6.7179	6.78678	5.79859	6.86215	5.87451	5.82794	6.9035	7.50601	7.31054	7.46926	7.43734	5.34859	5.44803	-0.659806	0.295022
llmg_1467	llmg_1467	ABC transporter permease	211	224	406	242	4089	426	3560	5995	211	245	199	204	192	4378	7505	4.14877	4.51421	5.01802	4.49013	9.20993	5.04036	9.42899	9.79124	5.06326	4.45289	4.00871	4.34293	4.09965	9.72323	9.98851	0.535383	0.723587
llmg_1468	llmg_1468	ABC transporter ATP-binding protein	87	58	241	54	794	70	565	996	24	62	51	64	50	565	1148	2.89498	2.60264	4.27202	2.37277	6.84754	2.48144	6.77578	7.20343	1.99668	2.51108	2.09862	2.7031	2.20833	6.77172	7.28145	1.33226	0.335848
llmg_1470	nadE	NAD synthetase	4006	2653	3230	2751	3656	2978	3067	3633	2292	3362	3664	3473	3951	2955	4650	8.3792	8.06796	8.00172	7.98454	9.04851	7.83779	9.21401	9.06886	8.49622	8.21835	8.19321	8.41822	8.44561	9.15629	9.29808	-0.212828	0.82943
llmg_1471	llmg_1471	acetyltransferase	1392	1064	1257	987	1065	1129	687	1081	772	1386	1639	1163	1319	672	1277	6.85592	6.75153	6.64205	6.50786	7.27051	6.44068	7.05734	7.32141	6.92796	6.94142	7.0339	6.84166	6.86459	7.02149	7.43489	-0.41259	0.559164
llmg_1472	pncB	nicotinate phosphoribosyltransferase	3666	3026	4696	3563	2595	3315	1609	1980	2090	3559	4149	3674	4138	1390	2141	8.25132	8.2576	8.54125	8.3574	8.55422	7.99232	8.28381	8.19368	8.3632	8.30044	8.37244	8.49934	8.51229	8.06882	8.1797	0.115448	0.893916
llmg_1473	nadD	nicotinic acid mononucleotide adenylyltransferase	363	370	475	295	79	608	98	82	168	376	310	302	314	94	87	4.92426	5.23294	5.24309	4.77339	3.54216	5.55079	4.26162	3.62392	4.73682	5.06596	4.64139	4.90401	4.80236	4.19816	3.58326	0.159705	0.88547
llmg_1474	llmg_1474	voltage gated chloride channel	304	261	231	202	141	259	84	152	192	225	290	211	185	73	95	4.67032	4.73286	4.21156	4.23217	4.36634	4.32844	4.04188	4.50283	4.92803	4.33127	4.54602	4.39111	4.04674	3.83818	3.70802	-0.223401	0.752714
llmg_1475	llmg_1475	hypothetical protein	241	239	238	248	528	273	298	714	221	400	447	320	337	185	296	4.33842	4.60688	4.25414	4.52513	6.26027	4.40361	5.85534	6.72403	5.12965	5.15468	5.16564	4.98696	4.90359	5.16673	5.33164	-0.770213	0.347398
llmg_1477	glyS	glycyl-tRNA synthetase subunit beta	1128	980	1074	872	1490	1195	790	1828	777	1655	1413	1581	1696	592	964	6.55314	6.63313	6.41558	6.32958	7.7544	6.52245	7.25859	8.07853	6.93725	7.19692	6.82022	7.28394	7.2267	6.83894	7.02981	-0.648749	0.380192
llmg_1478	glyQ	glycyl-tRNA synthetase subunit alpha	673	614	646	558	429	719	254	404	487	823	814	1038	887	254	299	5.81025	5.96042	5.68456	5.68766	5.96163	5.79171	5.62577	5.90467	6.26475	6.19116	6.02655	6.67794	6.29343	5.62172	5.34612	-0.426418	0.478471
llmg_1479	nucA	5'-nucleotidase	146	152	129	130	112	102	117	100	106	214	175	96	69	166	150	3.62515	3.96111	3.38403	3.60531	4.03798	3.00729	4.51469	3.90575	4.07911	4.25974	3.8259	3.27232	2.65466	5.01137	4.35838	-0.568494	0.475289
llmg_1480	llmg_1480	hypothetical protein	832	595	606	514	106	608	26	30	346	453	675	464	589	8	15	6.11519	5.91523	5.59274	5.56967	3.9596	5.55079	2.39084	2.21563	5.77322	5.33319	5.75737	5.52002	5.70473	0.812392	1.16475	0.0203166	0.985751
llmg_1481	vanZ	teicoplanin resistance protein	98	85	59	65	5	61	2	10	47	132	174	74	99	1	2	3.06213	3.13796	2.28979	2.63022	-0.0956601	2.29095	-0.739141	0.756674	2.92832	3.57255	3.81776	2.90619	3.1607	-1.30405	-1.051	-1.26262	0.115839
llmg_1482	llmg_1482	hypothetical protein	235	161	152	132	27	155	6	5	105	193	260	227	204	7	2	4.30243	4.043	3.61629	3.62695	2.04296	3.59793	0.4577	-0.0728173	4.06561	4.11246	4.38999	4.49553	4.18606	0.644411	-1.051	-0.645014	0.440565
llmg_1485	llmg_1485	hypothetical protein	871	918	767	715	335	1340	170	291	451	955	1063	820	1082	150	240	6.18108	6.53905	5.93131	6.04403	5.60619	6.68731	5.04953	5.43332	6.15427	6.40519	6.41049	6.33862	6.57942	4.86616	5.03085	-0.420294	0.556533
llmg_1486	dgkA	DgkA protein	901	775	805	730	368	1304	191	333	408	938	882	916	1101	237	322	6.22979	6.29536	6.00084	6.07389	5.74118	6.64811	5.21656	5.62693	6.01016	6.37934	6.14194	6.49795	6.60448	5.52223	5.45249	-0.228273	0.75824
llmg_1487	llmg_1487	metalloprotease	1434	1347	1439	1274	700	2082	347	625	738	1505	1609	1476	1679	447	636	6.89872	7.09119	6.83674	6.87535	6.66611	7.32199	6.07422	6.53237	6.86309	7.06006	7.00729	7.18494	7.21218	6.43449	6.43101	-0.178033	0.817724
llmg_1488	llmg_1488	hydrolase	918	842	1056	954	421	1368	197	279	456	1117	1140	1026	1150	176	331	6.25669	6.41467	6.39125	6.45892	5.93457	6.71709	5.26093	5.37287	6.17013	6.63072	6.51114	6.6612	6.66716	5.09522	5.49207	-0.147005	0.848954
llmg_1489	phoH	PhoH-like protein	2389	2187	2857	2613	966	3034	388	480	1309	2637	3128	2795	3122	544	665	7.63406	7.78953	7.82485	7.91036	7.12995	7.86464	6.23486	6.15254	7.68872	7.86821	7.96521	8.1051	8.1061	6.71719	6.49518	-0.0493642	0.954871
llmg_1490	mntH	proton-dependent manganese transporter group C beta	2373	1059	6563	4823	979	1605	468	593	1610	3014	2330	1820	2651	902	1123	7.62438	6.74475	9.02394	8.794	7.14921	6.94716	6.50462	6.45672	7.98704	8.06083	7.54072	7.48679	7.87036	7.44555	7.24973	1.09021	0.062407
llmg_1491	rpmA	50S ribosomal protein L27	51161	35411	39210	31663	19040	36302	15704	11956	34405	68533	54876	49508	54400	14667	15303	12.0532	11.8054	11.6022	11.5082	11.4287	11.4442	11.5698	10.787	12.4034	12.5668	12.0969	12.2508	12.2281	11.4672	11.0163	-0.79494	0.351434
llmg_1492	llmg_1492	hypothetical protein	38997	38832	40213	33707	15184	38366	8609	8190	28274	41924	55770	47923	50817	7921	10787	11.6615	11.9384	11.6387	11.5985	11.1023	11.524	10.7027	10.2412	12.1202	11.8578	12.1202	12.2039	12.1298	10.5785	10.5118	-0.376286	0.698302
llmg_1493	rplU	50S ribosomal protein L21	41911	36141	39214	35506	11864	37437	5427	4974	28727	43094	51969	48386	51363	4673	6911	11.7655	11.8348	11.6024	11.6735	10.7464	11.4886	10.0371	9.52196	12.1432	11.8975	12.0184	12.2177	12.1452	9.81729	9.86958	-0.320871	0.744552
llmg_1494	llmg_1494	ABC transporter permease	400	317	448	384	359	445	307	409	335	833	784	699	718	429	692	5.06336	5.01126	5.15915	5.15119	5.7056	5.10291	5.89811	5.92236	5.72679	6.20853	5.97255	6.10894	5.9894	6.37534	6.55247	-0.943901	0.0476488
llmg_1495	llmg_1495	hypothetical protein	117	57	169	136	87	113	65	75	81	178	213	132	155	114	139	3.31182	2.57843	3.76673	3.6693	3.67891	3.15134	3.67735	3.4975	3.69662	3.99723	4.10555	3.7231	3.79506	4.47354	4.24968	-0.337981	0.643089
llmg_1496	llmg_1496	phosphohydrolase	1415	1372	1949	1505	2135	1632	1858	2920	791	1345	1756	1506	1642	2549	3636	6.87952	7.11768	7.27371	7.11535	8.27289	6.97119	8.49127	8.75381	6.96297	6.89817	7.13322	7.21393	7.18008	8.94315	8.94333	0.176468	0.853077
llmg_1497	llmg_1497	hydrolase	1851	1661	1921	1478	3053	1867	2618	3901	959	1132	1680	1693	1806	3417	5351	7.26641	7.39307	7.25286	7.08927	8.78859	7.16497	8.98573	9.17151	7.2404	6.64992	7.06949	7.38256	7.31724	9.36579	9.50059	0.298895	0.758771
llmg_1498	llmg_1498	hypothetical protein	5673	4046	5803	6650	5437	5150	6344	7678	2487	3552	5723	3201	3983	8434	8868	8.88087	8.67644	8.84646	9.25723	9.62087	8.62746	10.2623	10.1481	8.61396	8.2976	8.83619	8.30064	8.45724	10.669	10.2292	0.474685	0.599626
llmg_1499	llmg_1499	hypothetical protein	1627	1378	1512	1381	670	1752	955	1131	568	1152	1269	748	803	1038	1552	7.08059	7.12396	6.908	6.9915	6.60305	7.07339	7.53189	7.38656	6.48615	6.67514	6.66546	6.2064	6.1503	7.64793	7.71594	0.28051	0.688743
llmg_1500	llmg_1500	methyltransferase	1428	1441	1481	1253	683	1882	800	1079	556	1090	1304	711	848	881	1580	6.89269	7.18836	6.87817	6.85141	6.63072	7.17649	7.27671	7.31875	6.45542	6.59549	6.70463	6.13343	6.22874	7.41161	7.74171	0.214126	0.769386
llmg_1501	nth	endonuclease III	2350	2125	2204	2083	1116	2606	1102	1316	899	1852	1839	1240	1435	1283	1943	7.61034	7.74808	7.45087	7.58364	7.3379	7.64548	7.73822	7.60486	7.14732	7.35895	7.19975	6.93399	6.98598	7.95335	8.03981	0.237511	0.742769
llmg_1502	dnaD	DNA replication protein dnaD	1309	1258	1154	1208	640	1415	663	868	533	1120	1352	785	887	801	1094	6.76739	6.99273	6.51898	6.79875	6.53711	6.76573	7.00613	7.00528	6.39462	6.63458	6.75668	6.27586	6.29343	7.27445	7.21204	-0.0315652	0.968493
llmg_1503	llmg_1503	surface protein	146	143	107	150	338	103	280	555	133	128	140	64	103	515	1150	3.62515	3.87429	3.12028	3.80841	5.619	3.021	5.76579	6.36142	4.4028	3.52896	3.50936	2.7031	3.21651	6.63832	7.28396	-0.0156808	0.990761
llmg_1506	llmg_1506	hypothetical protein	156	128	182	152	66	217	46	52	69	133	94	70	103	39	73	3.71914	3.71686	3.87204	3.82723	3.28793	4.07612	3.18838	2.98105	3.46939	3.58324	2.94774	2.82835	3.21651	2.95228	3.33503	0.560988	0.426401
llmg_1507	llmg_1507	hypothetical protein	46	32	61	51	68	50	93	93	61	59	71	28	35	116	112	2.01179	1.78499	2.33583	2.29377	3.33008	2.01775	4.18693	3.80259	3.29522	2.44225	2.55569	1.5696	1.72184	4.49839	3.94197	-0.192527	0.846937
llmg_1508	pyrC	dihydroorotase	5062	3882	3454	3138	8214	2995	12963	10166	9096	7291	7407	6964	6566	12675	19439	8.71655	8.61677	8.09838	8.17428	10.216	7.846	11.2931	10.553	10.4842	9.33459	9.20816	9.4215	9.17806	11.2566	11.3614	-1.13649	0.225006
llmg_1509	pyrE	orotate phosphoribosyltransferase	1516	1194	1530	996	2148	1086	3833	3370	2347	2099	2264	2178	2048	3519	6020	6.97881	6.91753	6.92505	6.52093	8.28165	6.3848	9.53555	8.9605	8.53041	7.53935	7.49931	7.74557	7.49843	9.40821	9.6705	-0.783404	0.376707
llmg_1512	llmg_1512	ABC transporter ATP-binding protein	1736	1583	1225	1129	618	2030	255	351	1017	1965	2520	1995	2043	201	293	7.174	7.32376	6.60492	6.70136	6.48676	7.28555	5.63142	5.70256	7.325	7.44429	7.65369	7.61909	7.4949	5.28573	5.31703	-0.900248	0.0885578
llmg_1514	rex	redox-sensing transcriptional repressor Rex	1782	1080	1536	1870	548	1157	443	486	1194	2360	2233	1561	1836	593	657	7.21168	6.77302	6.93068	7.42819	6.31377	6.47594	6.42561	6.17041	7.5562	7.70825	7.47945	7.2656	7.34097	6.84137	6.47776	-0.398202	0.568673
llmg_1516	glmS	glucosamine--fructose-6-phosphate aminotransferase	2373	1647	4358	3199	8933	2725	4784	5982	2257	3237	3220	3929	3439	6394	10716	7.62438	7.38087	8.43355	8.20204	10.3371	7.70983	9.85521	9.78811	8.47404	8.16373	8.007	8.5961	8.24552	10.2696	10.5023	0.235121	0.856515
llmg_1517	llmg_1517	phosphatidic acid phosphatase	924	847	1004	782	446	961	494	802	454	583	834	487	626	655	910	6.26606	6.42319	6.31859	6.17286	6.01751	6.20886	6.58244	6.89139	6.16381	5.69548	6.06145	5.5895	5.79228	6.98458	6.94678	0.358448	0.573389
llmg_1518	kinE	sensor kinase	2038	1806	1801	1559	698	2127	608	1032	833	1181	1324	968	1102	745	1209	7.40507	7.51367	7.15993	7.16613	6.66199	7.3528	6.8814	7.25458	7.03749	6.71093	6.72654	6.57743	6.60579	7.17004	7.35604	0.444991	0.505405
llmg_1519	llmg_1519	hypothetical protein	869	788	931	838	309	885	235	377	437	641	840	458	520	286	450	6.17777	6.3193	6.20999	6.27236	5.49017	6.09036	5.5141	5.80525	6.10891	5.83178	6.07176	5.50133	5.52576	5.79222	5.93337	0.285381	0.674371
llmg_1520	llrE	two-component system regulator llrE	1403	1219	1265	1235	446	1079	440	706	657	1002	1243	722	793	487	830	6.86725	6.94737	6.65118	6.83058	6.01751	6.37549	6.41583	6.7078	6.69569	6.47433	6.63565	6.15551	6.13228	6.55784	6.81426	0.186617	0.78783
llmg_1521	llmg_1521	glycosyl transferase family protein	698	621	581	494	572	719	574	869	330	635	834	585	648	822	1372	5.86268	5.97672	5.53223	5.51267	6.37544	5.79171	6.79854	7.00694	5.70518	5.81826	6.06145	5.85295	5.84193	7.31174	7.53829	-0.424214	0.494829
llmg_1522	llmg_1522	hypothetical protein	1294	1136	1242	1009	1292	1203	1124	1595	629	1027	1350	1048	1071	1738	2662	6.75079	6.84582	6.62476	6.53959	7.54891	6.53206	7.76671	7.88199	6.63299	6.5098	6.75454	6.69174	6.56471	8.39094	8.49372	-0.0546931	0.950944
llmg_1523	llmg_1523	hypothetical protein	133	67	113	88	71	100	66	123	45	96	107	59	52	42	125	3.49303	2.80397	3.19713	3.05432	3.39108	2.97949	3.69902	4.20059	2.86737	3.12272	3.1298	2.58972	2.26236	3.05637	4.09833	0.00184661	0.999279
llmg_1524	rluD	ribosomal large subunit pseudouridine synthase D	4011	2742	3951	3267	3239	4607	3416	3897	2347	4371	5116	4183	4134	4979	6225	8.38099	8.11552	8.29219	8.23236	8.87387	8.4668	9.36944	9.17003	8.53041	8.59675	8.67451	8.68642	8.5109	9.90877	9.7188	-0.373784	0.649075
llmg_1525	lspA	lipoprotein signal peptidase	885	776	1137	956	591	1446	484	588	571	1129	1244	987	1040	619	1002	6.20402	6.29722	6.49762	6.46193	6.42247	6.79693	6.553	6.44454	6.49373	6.6461	6.63681	6.60541	6.52243	6.90317	7.0855	-0.161892	0.820272
llmg_1527	llmg_1527	transcriptional regulator	28	19	31	13	3	16	2	4	12	14	21	20	29	1	7	1.34352	1.09239	1.41675	0.493458	-0.629738	0.526051	-0.739141	-0.316497	1.07135	0.537354	0.917066	1.12481	1.46959	-1.30405	0.213246	0.331285	0.764231
llmg_1529	ribH	6.7-dimethyl-8-ribityllumazine synthase	1289	1134	2650	1829	647	3105	329	486	669	1716	1202	3108	2877	259	374	6.74522	6.84328	7.71644	7.39625	6.55277	7.89799	5.99762	6.17041	6.72175	7.24906	6.58737	8.25813	7.98829	5.64973	5.6675	0.610375	0.418317
llmg_1530	ribA	riboflavin biosynthesis protein ribA	2982	2809	5820	4193	913	7154	545	868	1768	4937	2546	7286	6768	410	684	7.95363	8.15033	8.85068	8.59215	7.04867	9.10142	6.72389	7.00528	8.12199	8.77234	7.66849	9.4867	9.22176	6.31015	6.53573	0.403976	0.720552
llmg_1531	ribB	riboflavin synthase subunit alpha	1181	1059	2118	1383	325	2992	159	311	606	1718	1019	2622	2575	150	184	6.61924	6.74475	7.39352	6.99358	5.56267	7.84455	4.95367	5.52876	6.57936	7.25074	6.34966	8.01299	7.82844	4.86616	4.65037	0.338629	0.758723
llmg_1532	ribD	riboflavin biosynthesis protein RibD	2864	2469	6035	3885	526	6831	211	320	1574	4022	2662	6783	6503	195	248	7.89543	7.96434	8.90299	8.48215	6.25481	9.03479	5.35945	5.56973	7.95444	8.47677	7.7327	9.38352	9.16416	5.24225	5.07786	0.55605	0.639181
llmg_1533	llmg_1533	magnesium and cobalt transport protein	356	276	378	288	115	379	102	90	251	335	527	509	483	127	127	4.89637	4.81285	4.91562	4.73901	4.07563	4.87286	4.31871	3.75602	5.31225	4.90051	5.40188	5.65297	5.41978	4.62792	4.12095	-0.345142	0.648144
llmg_1534	parC	DNA topoisomerase IV subunit A	4723	3874	3666	3082	1642	3978	954	1455	3552	6463	6462	6375	6626	797	1464	8.6166	8.6138	8.18425	8.14832	7.89441	8.25516	7.53038	7.74957	9.12795	9.16074	9.01132	9.29405	9.19118	7.26724	7.63182	-0.922023	0.127594
llmg_1536	elaA	ElaA protein	360	291	317	268	139	309	69	99	217	448	606	459	490	60	91	4.91237	4.88864	4.66367	4.63603	4.34594	4.58063	3.76212	3.89146	5.10346	5.31726	5.60245	5.50446	5.44043	3.55987	3.64699	-0.822154	0.0865002
llmg_1537	dnaQ	DNA polymerase III subunit epsilon	263	222	328	265	95	255	38	84	202	444	565	438	406	42	78	4.46318	4.50139	4.71247	4.61993	3.80381	4.30622	2.9198	3.6581	5.00078	5.30439	5.50184	5.43722	5.17059	3.05637	3.42866	-0.744078	0.193998
llmg_1538	llmg_1538	isochorismatase	131	98	161	130	37	120	8	11	68	199	214	141	178	4	12	3.47159	3.33867	3.69789	3.60531	2.47733	3.23604	0.815967	0.877629	3.44873	4.1561	4.11222	3.81678	3.99182	-0.0232045	0.87653	-0.488115	0.475289
llmg_1539	parE	DNA topoisomerase IV subunit B	3099	2511	2888	2413	892	3464	951	1044	2350	3565	3751	3249	3266	816	1297	8.0091	7.98866	7.8404	7.79558	7.01515	8.0557	7.52584	7.27124	8.53226	8.30287	8.22705	8.32209	8.1711	7.30118	7.45728	-0.447616	0.578884
llmg_1540	llmg_1540	glycerol-3-phosphate acyltransferase PlsY	250	183	181	152	65	201	82	103	127	303	463	344	358	84	92	4.39077	4.22555	3.86421	3.82723	3.26639	3.96707	4.00757	3.9478	4.33688	4.75675	5.21608	5.09063	4.9902	4.03787	3.66249	-1.17028	0.0185283
llmg_1541	nrdH	glutaredoxin-like protein nrdH	576	450	531	351	307	237	239	291	622	954	1085	601	474	483	511	5.58663	5.5139	5.40302	5.02236	5.48084	4.20178	5.53834	5.43332	6.61687	6.40368	6.43997	5.89174	5.39277	6.54597	6.11617	-1.20066	0.0333623
llmg_1542	nrdI	ribonucleotide reductase stimulatory protein	1990	1693	1735	1184	1135	941	1076	1428	2218	2946	3819	1734	1810	2132	2133	7.37073	7.42056	7.10615	6.76985	7.36222	6.17861	7.70381	7.72258	8.4489	8.02793	8.25295	7.41704	7.32042	8.68555	8.1743	-1.19827	0.0456675
llmg_1543	nrdE	ribonucleotide-diphosphate reductase subunit alpha	8353	7502	6115	3781	3400	3873	2213	3784	7488	9798	11055	6500	7605	3447	5573	9.43885	9.56687	8.92198	8.44302	8.94383	8.21659	8.74338	9.12759	10.2036	9.76084	9.78572	9.32206	9.38992	9.3784	9.55922	-1.07137	0.101128
llmg_1544	nrdF	ribonucleotide-diphosphate reductase subunit beta	3936	3549	2468	1634	1693	1750	1137	1879	3609	4653	5557	3026	3537	1462	2604	8.35378	8.48746	7.6139	7.23382	7.9385	7.07174	7.78329	8.1182	9.15091	8.6869	8.79374	8.21958	8.28602	8.14163	8.46196	-1.30588	0.0249259
llmg_1545	ftsX	cell division protein FtsX	9822	9968	11621	9991	2991	14552	1535	1808	6083	10208	12946	10605	11921	1711	2326	9.67251	9.9768	9.84799	9.84434	8.759	10.1255	8.21593	8.06267	9.90387	9.81997	10.0135	10.0281	10.0382	8.36836	8.29918	-0.0738199	0.946921
llmg_1546	ftsE	cell division ATP-binding protein	11363	11916	13502	11289	2829	16723	1188	1296	7180	10844	14394	12181	13305	1389	2007	9.88271	10.2343	10.0644	10.0205	8.67871	10.3261	7.84653	7.5828	10.143	9.90714	10.1664	10.228	10.1967	8.06779	8.08653	1.89693e-05	0.999992
llmg_1547	prfB	peptide chain release factor 2	7125	5833	7161	6500	1958	7011	908	1058	3656	6340	7590	6906	7901	1147	1380	9.20952	9.20395	9.14969	9.22433	8.14813	9.0723	7.45917	7.29043	9.16957	9.13303	9.24335	9.40944	9.44499	7.79185	7.54667	-0.00176125	0.999279
llmg_1548	llmg_1548	phosphohydrolase	118	123	123	126	34	97	17	47	57	129	132	68	116	11	19	3.32384	3.66032	3.31675	3.56102	2.36017	2.93674	1.80841	2.83931	3.19955	3.53998	3.42609	2.7878	3.3843	1.22353	1.47679	-0.0414709	0.96779
llmg_1549	llmg_1549	hypothetical protein	67	69	85	57	20	84	13	26	42	68	95	50	65	16	15	2.53035	2.84513	2.79728	2.44766	1.63574	2.73531	1.448	2.01927	2.77082	2.63961	2.96259	2.36005	2.57149	1.72259	1.16475	-0.181689	0.848954
llmg_1550	llmg_1550	hypothetical protein	14385	9538	14628	12750	4208	10243	4172	3403	7979	12956	13825	9582	10025	3802	4278	10.2229	9.9132	10.1799	10.1961	9.25131	9.61907	9.65778	8.97455	10.2952	10.1638	10.1082	9.88179	9.78839	9.51977	9.17783	0.051731	0.959824
llmg_1551	fdhC	formate dehydrogenase	160	133	221	150	110	204	67	77	91	224	207	288	228	75	83	3.75509	3.77126	4.14846	3.80841	4.01232	3.98815	3.72036	3.53477	3.86197	4.32491	4.06484	4.83603	4.34475	3.8766	3.51659	-0.213155	0.775789
llmg_1552	llmg_1552	ABC type transport system permease	590	352	1069	695	689	591	573	909	209	303	442	247	252	936	1328	5.62113	5.16141	6.40886	6.00324	6.64331	5.51007	6.79603	7.07176	5.04961	4.75675	5.14951	4.61625	4.48771	7.49887	7.49132	1.25902	0.0209277
llmg_1553	llmg_1553	ABC transporter ATP-binding protein	228	99	625	725	179	145	132	254	119	309	281	176	247	190	346	4.25928	3.35301	5.63708	6.06401	4.70745	3.50346	4.68719	5.23816	4.24403	4.78482	4.50096	4.13233	4.45907	5.20498	5.55572	1.22298	0.0487168
llmg_1554	llmg_1554	TetR family transcriptional regulator	32	32	61	77	17	36	32	18	32	94	56	45	51	21	24	1.52102	1.78499	2.33583	2.86692	1.41854	1.57289	2.67943	1.5219	2.39244	3.0931	2.22716	2.21465	2.2356	2.09267	1.79075	-0.101534	0.92321
llmg_1555	llmg_1555	hypothetical protein	1682	1828	1949	1761	1438	2579	1088	1877	921	1392	1704	1289	1594	1297	2353	7.12848	7.53111	7.27371	7.34166	7.7032	7.63047	7.71979	8.11666	7.18215	6.94764	7.08992	6.9898	7.13734	7.969	8.31582	0.287889	0.698574
llmg_1556	llmg_1556	hypothetical protein	3197	2944	3559	3075	3244	4241	2566	3668	1879	2643	2968	2583	3046	2824	4719	8.05398	8.218	8.14155	8.14504	8.87609	8.34745	8.9568	9.08269	8.20977	7.87148	7.88953	7.99139	8.07057	9.0909	9.31932	0.262963	0.752714
llmg_1557	llmg_1557	hypothetical protein	2336	1985	2463	2157	1836	3035	1277	1941	1131	2246	2312	1915	2193	1283	2227	7.60173	7.64986	7.61098	7.63394	8.05539	7.86512	7.95066	8.165	7.47808	7.6369	7.52955	7.56011	7.597	7.95335	8.23648	0.038339	0.966876
llmg_1558	clsA	cardiolipin synthetase	1659	1607	2015	1544	844	2025	462	747	821	1485	1880	1320	1527	374	762	7.10865	7.34544	7.32169	7.1522	6.93549	7.282	6.48604	6.78908	7.01659	7.04079	7.23152	7.02403	7.07549	6.17794	6.69119	0.100276	0.898763
llmg_1559	flpA	FNR like protein A	367	258	391	375	44	307	13	39	195	362	475	414	414	11	12	4.93996	4.71632	4.96407	5.11718	2.71854	4.57134	1.448	2.57886	4.95024	5.01157	5.25279	5.35633	5.19857	1.22353	0.87653	-0.095393	0.934747
llmg_1560	llmg_1560	stress induced DNA binding protein ()	48	29	26	31	7	38	5	2	10	24	45	49	39	7	4	2.07002	1.65212	1.18486	1.61523	0.293246	1.64547	0.238526	-0.97854	0.837128	1.22438	1.92753	2.33211	1.86842	0.644411	-0.408709	-0.226311	0.84207
llmg_1561	llmg_1561	heavy metal-translocating P-type ATPase	13	17	10	17	5	12	8	6	8	11	12	16	12	7	11	0.369352	0.948703	0.00695008	0.828443	-0.0956601	0.180121	0.815967	0.13559	0.557371	0.245782	0.22633	0.83752	0.34509	0.644411	0.766063	0.2662	0.82943
llmg_1563	llmg_1563	hypothetical protein	16	35	35	26	24	38	10	7	18	27	14	19	17	11	16	0.623828	1.90665	1.57869	1.38054	1.88228	1.64547	1.10273	0.317656	1.60697	1.37969	0.410888	1.05817	0.774986	1.22353	1.24931	0.566581	0.574128
llmg_1564	llmg_1564	hypothetical protein	56	53	77	83	51	87	25	40	25	47	61	29	40	22	45	2.28197	2.47732	2.65924	2.97214	2.92514	2.78436	2.33659	2.61411	2.05251	2.12849	2.34518	1.61667	1.90285	2.15652	2.65579	0.60045	0.362143
llmg_1565	tnp904	transposase for insertion sequence IS904F	258	225	346	258	127	294	95	117	96	130	161	159	197	112	160	4.43576	4.52058	4.78894	4.58165	4.21711	4.50949	4.21727	4.1293	3.93804	3.55092	3.70748	3.98765	4.13628	4.44825	4.45056	1.06985	0.0195742
llmg_1566	llmg_1566	hypothetical protein	69	68	71	96	35	67	14	26	48	92	60	94	91	21	26	2.57125	2.8247	2.54628	3.17678	2.40029	2.42069	1.54689	2.01927	2.95785	3.06285	2.32233	3.24262	3.04214	2.09267	1.89941	0.160235	0.860672
llmg_1568	fruA	PTS system. fructose specific IIBC components	1473	1210	1409	1038	26037	996	36372	39353	1558	1045	1243	1296	1417	42643	67619	6.93737	6.9367	6.8064	6.58038	11.8802	6.26032	12.7815	12.5056	7.93971	6.53481	6.63565	6.9976	6.9678	13.0069	13.1598	0.111938	0.955725
llmg_1569	fruC	tagatose-6-phosphate kinase	271	212	673	261	3062	233	3894	5151	227	554	324	510	902	3728	7248	4.506	4.43553	5.74339	4.59818	8.79283	4.17751	9.55832	9.57239	5.16806	5.62218	4.70459	5.65579	6.31756	9.49143	9.93826	0.0471252	0.981925
llmg_1570	fruR	lactose transport regulator	359	89	601	298	803	135	1105	1453	158	891	419	619	1711	1083	1922	4.90839	3.20274	5.58084	4.78787	6.86377	3.40236	7.74214	7.74759	4.64901	6.30537	5.07289	5.93416	7.23938	7.70909	8.02414	-0.580859	0.70318
llmg_1571	hipO2	aminoacylase/N-acyl-L-amino acid amidohydrolase/hippurate hydrolase	69	36	59	44	5	67	0	3	73	162	228	209	135	0	1	2.57125	1.94502	2.28979	2.09067	-0.0956601	2.42069	-2.23808	-0.609871	3.54917	3.86323	4.20256	4.37751	3.59901	-2.23808	-1.52574	-1.89517	0.0207612
llmg_1572	mycA	hypothetical protein	594	509	4124	3632	890	909	766	1186	421	646	752	547	646	951	1392	5.63083	5.69086	8.35397	8.38506	7.01192	6.12884	7.21414	7.45498	6.05527	5.84294	5.91264	5.75642	5.83748	7.52178	7.55914	2.49536	1.44896e-08
llmg_1573	llmg_1573	hypothetical protein	131	116	158	115	35	175	23	44	65	165	192	197	220	23	35	3.47159	3.57724	3.6712	3.4317	2.40029	3.77013	2.22155	2.74707	3.38493	3.88932	3.95774	4.29309	4.29377	2.21767	2.30702	-0.372431	0.654652
llmg_1574	dnaK	molecular chaperone DnaK	16531	21825	9082	6157	554629	10725	555741	644986	23685	6575	9952	5823	6493	623962	1017010	10.4234	11.1072	9.49243	9.14614	16.2931	9.68539	16.7149	16.5403	11.8648	9.18552	9.63412	9.16344	9.16194	16.8779	17.0705	-0.0975621	0.967936
llmg_1575	grpE	heat shock protein GrpE	605	1043	1342	750	50206	719	35217	40263	1085	694	898	664	677	40426	67618	5.65719	6.72283	6.73625	6.11277	12.8275	5.79171	12.7349	12.5386	7.41825	5.94598	6.1678	6.03507	5.90486	12.9298	13.1597	0.397852	0.856554
llmg_1576	hrcA	heat-inducible transcription repressor	303	451	1085	1437	33647	445	21192	28709	493	626	702	498	569	27760	43876	4.6656	5.51709	6.43024	7.04875	12.2501	5.10291	12.0022	12.0506	6.28236	5.79774	5.81374	5.62158	5.6551	12.3876	12.5358	0.969096	0.620071
llmg_1577	llmg_1577	hypothetical protein	307	306	409	352	334	478	245	480	197	432	466	358	435	241	420	4.68437	4.96065	5.02857	5.02644	5.6019	5.2055	5.57395	6.15254	4.96486	5.26508	5.22535	5.14783	5.26956	5.54626	5.83419	-0.219042	0.758771
llmg_1578	dacB	D-alanyl-D-alanine carboxypeptidase	1451	1231	1991	1576	1433	2051	1073	1691	854	1619	1649	1665	1793	1027	1627	6.9157	6.96148	7.30442	7.18175	7.69818	7.30038	7.69979	7.96623	7.07335	7.16524	7.04266	7.35853	7.30683	7.63258	7.78396	0.139409	0.859009
llmg_1579	gpmB	phosphoglycerate mutase	1410	1221	1957	1552	1115	1932	753	1046	874	1688	1331	1520	1779	637	1127	6.87442	6.94973	7.27961	7.15965	7.33661	7.21427	7.18948	7.27399	7.10669	7.22536	6.73414	7.22726	7.29553	6.94445	7.25485	0.220814	0.765382
llmg_1580	llmg_1580	hypothetical protein	668	600	1003	877	436	967	251	430	370	810	749	694	731	260	361	5.79954	5.92726	6.31716	6.33781	5.98491	6.21781	5.6087	5.99435	5.86961	6.16825	5.90689	6.09862	6.0152	5.65526	5.61668	0.284973	0.656018
llmg_1581	llmg_1581	hypothetical protein	3929	3540	5371	4465	1729	5471	952	1339	1944	3628	3414	4615	5177	1049	1623	8.35121	8.4838	8.7349	8.68278	7.96883	8.71464	7.52736	7.62983	8.2588	8.32813	8.09133	8.82815	8.8353	7.66312	7.78042	0.494803	0.504286
llmg_1582	llmg_1582	hypothetical protein	443	384	570	491	164	466	129	193	197	494	363	302	319	118	146	5.20978	5.28623	5.50478	5.50393	4.58226	5.16904	4.6543	4.84449	4.96486	5.45756	4.86731	4.90401	4.82498	4.52282	4.3198	0.314082	0.649075
llmg_1583	llmg_1583	prenyltransferase	53	40	81	36	29	64	6	10	30	62	79	114	75	8	6	2.2061	2.08906	2.72991	1.81703	2.14092	2.35728	0.4577	0.756674	2.30321	2.51108	2.70444	3.51524	2.77106	0.812392	0.0341614	-0.27104	0.770747
llmg_1584	llmg_1584	hypothetical protein	1279	1383	1581	1437	450	1726	129	366	322	775	642	675	892	143	220	6.73401	7.12918	6.97227	7.04875	6.03035	7.05185	4.6543	5.76269	5.66992	6.10472	5.68535	6.0587	6.30152	4.79772	4.90617	1.10351	0.0687894
llmg_1585	llmg_1585	amidase	1297	1167	1674	1390	527	2033	165	402	290	686	760	815	954	140	220	6.75413	6.88459	7.0546	7.00085	6.25755	7.28768	5.00675	5.89754	5.51958	5.92931	5.92785	6.32982	6.39821	4.76737	4.90617	1.10193	0.0473059
llmg_1586	vacB1	exoribonuclease R	5769	5427	8109	6283	3173	8499	712	1444	1416	2989	3075	3167	3876	558	974	8.90507	9.09991	9.32899	9.17536	8.84418	9.34987	7.10883	7.73864	7.80196	8.04882	7.94058	8.28524	8.41798	6.75377	7.04467	1.25918	0.0308205
llmg_1587	secG	preprotein translocase subunit SecG	1868	2046	1533	1597	916	2354	457	403	1041	1030	1987	1209	1392	546	422	7.27958	7.69348	6.92787	7.20082	7.05339	7.49892	6.47038	5.90111	7.3586	6.514	7.31127	6.89752	6.94217	6.72247	5.84102	0.103683	0.911079
llmg_1588	trxB1	TrxB1 protein	14057	10573	15989	14157	4657	9188	1790	1892	5450	8742	10570	6067	7608	2058	2358	10.1896	10.0618	10.3082	10.3471	9.39752	9.4623	8.43751	8.12814	9.74538	9.59636	9.72102	9.22264	9.39049	8.63461	8.31888	0.667874	0.362143
llmg_1589	llmg_1589	hypothetical protein	252	225	218	158	201	235	190	309	128	264	267	173	225	150	288	4.40215	4.52058	4.12898	3.88226	4.87341	4.1897	5.20903	5.51949	4.34808	4.55964	4.42794	4.10783	4.32585	4.86616	5.29233	-0.488551	0.45859
llmg_1590	llmg_1590	amino-acid ABC transporter ATP-binding protein	1588	1261	1382	1249	1305	1382	964	1467	813	1511	1686	1109	1204	927	1634	7.04564	6.99616	6.77854	6.84681	7.56334	6.73175	7.54541	7.76141	7.00248	7.06579	7.07462	6.7732	6.73323	7.48495	7.79015	-0.257582	0.738061
llmg_1591	llmg_1591	amino-acid ABC transporter permease	1529	1128	1385	1173	1009	1425	644	999	780	1293	1529	1092	1212	628	1187	6.99111	6.83564	6.78166	6.75641	7.19269	6.77587	6.96425	7.20776	6.9428	6.84139	6.93384	6.75096	6.74277	6.92396	7.32958	-0.11949	0.87975
llmg_1593	llmg_1593	amino acid ABC transporter substrate-binding protein	2211	2464	2547	2122	1234	2303	170	290	880	1488	1895	1112	1386	160	171	7.52248	7.96142	7.65931	7.61037	7.48272	7.46735	5.04953	5.42838	7.11655	7.0437	7.24297	6.77709	6.93595	4.95861	4.54558	0.48882	0.442576
llmg_1594	llmg_1594	gamma-glutamyl-diamino acid-endopeptidase	2699	2539	1838	2197	405	4563	17	24	1215	2443	2713	1738	1980	8	14	7.8099	8.00464	7.18923	7.66042	5.87887	8.45297	1.80841	1.91007	7.58132	7.75807	7.76005	7.42036	7.44977	0.812392	1.07493	-0.315463	0.785473
llmg_1595	fhs	formate--tetrahydrofolate ligase	9262	7060	8282	7670	1792	8523	1412	1750	3627	10295	12774	12039	14844	1417	2257	9.58784	9.47929	9.35944	9.46304	8.02042	9.35394	8.09552	8.01567	9.15808	9.83221	9.99419	10.211	10.3546	8.09656	8.25577	-0.503434	0.57801
llmg_1596	llmg_1596	hypothetical protein	976	669	1157	1056	563	549	415	373	526	976	1049	663	923	418	557	6.34483	6.08379	6.52271	6.60513	6.35262	5.40423	6.33165	5.78992	6.37559	6.43649	6.39141	6.0329	6.35067	6.33796	6.24016	0.150694	0.855662
llmg_1597	llmg_1597	hypothetical protein	470	292	589	483	472	321	314	421	260	444	644	276	323	371	577	5.29466	4.89356	5.55187	5.48034	6.099	4.63512	5.93052	5.96393	5.3628	5.30439	5.68982	4.77509	4.84282	6.16635	6.29092	0.00647425	0.99641
llmg_1598	llmg_1598	hypothetical protein	929	770	760	632	517	838	666	636	616	1228	1425	1084	1055	525	603	6.27382	6.28605	5.91813	5.86662	6.22999	6.01188	7.01263	6.55748	6.60292	6.76712	6.8324	6.74037	6.54304	6.666	6.35433	-0.909751	0.0535458
llmg_1599	deoD	purine nucleoside phosphorylase	6355	5100	5504	4750	9717	6034	9428	14576	3935	7875	11269	9065	9783	12087	17085	9.04459	9.01028	8.77018	8.772	10.4584	8.85589	10.8338	11.0728	9.27563	9.44572	9.81338	9.80179	9.75315	11.1881	11.1752	-0.870444	0.305027
llmg_1600	llmg_1600	hypothetical protein	1031	725	735	753	740	816	551	1012	530	1780	1482	1004	1124	634	1014	6.42372	6.19941	5.87005	6.11851	6.74612	5.97363	6.73965	7.22639	6.38649	7.30182	6.88888	6.62999	6.63424	6.93765	7.10265	-1.11295	0.0303538
llmg_1601	deoB	phosphopentomutase	8065	7174	8775	7598	6161	7791	4145	6213	5245	10225	12490	11630	13027	4383	6978	9.38825	9.50239	9.44283	9.44943	9.80118	9.22443	9.64842	9.84276	9.69008	9.82237	9.96176	10.1612	10.1662	9.72488	9.8835	-0.447721	0.590371
llmg_1611	tnp712	transposase for insertion sequence element IS712G	420	359	452	382	596	518	698	1128	228	326	298	276	348	917	1406	5.13331	5.18965	5.1719	5.1437	6.43459	5.32081	7.08023	7.38273	5.17437	4.8615	4.58493	4.77509	4.94961	7.46932	7.57356	0.431197	0.547643
llmg_1612	llmg_1612	transposase helper protein for IS712G	44	61	62	72	118	95	84	212	20	45	66	40	35	111	218	1.9511	2.67291	2.35831	2.77297	4.11232	2.90752	4.04188	4.979	1.7489	2.06886	2.45427	2.05293	1.72184	4.43543	4.89309	0.314278	0.758771
llmg_1613	llmg_1613	hypothetical protein	109	87	134	131	143	82	78	158	35	74	72	63	84	100	160	3.2119	3.17072	3.4378	3.61617	4.38645	2.70167	3.9364	4.55817	2.51672	2.75761	2.57514	2.68112	2.92975	4.28643	4.45056	0.881346	0.265674
llmg_1615	llmg_1615	acetyltransferase	9	10	12	3	21	12	13	18	3	24	20	22	10	12	18	-0.0596075	0.290018	0.218349	-1.03524	1.70144	0.180121	1.448	1.5219	-0.547247	1.22438	0.854751	1.24951	0.129419	1.33811	1.40487	-1.54582	0.0995062
llmg_1616	ugd	UDP-glucose 6-dehydrogenase	24	22	39	35	38	36	13	48	15	52	29	41	39	30	52	1.14107	1.28421	1.72427	1.77886	2.51436	1.57289	1.448	2.8688	1.36387	2.2676	1.33735	2.08676	1.86842	2.58557	2.85783	-0.127478	0.912489
llmg_1617	llmg_1617	hypothetical protein	47	35	89	47	28	39	12	37	41	51	28	56	44	17	34	2.0412	1.90665	2.86164	2.18123	2.09277	1.68044	1.34183	2.50568	2.73715	2.24083	1.29104	2.51715	2.0329	1.80459	2.26701	0.7601	0.368317
llmg_1618	llmg_1618	hypothetical protein	27	34	62	59	17	59	9	14	19	16	23	31	30	14	11	1.29551	1.86723	2.35831	2.49551	1.41854	2.24497	0.966461	1.18944	1.67968	0.703417	1.03416	1.70644	1.51482	1.54312	0.766063	1.65615	0.00685791
llmg_1619	llmg_1619	hypothetical protein	22	22	33	21	13	52	10	8	7	8	8	14	14	2	18	1.02809	1.28421	1.49999	1.10012	1.06629	2.07142	1.10273	0.479299	0.394112	-0.120039	-0.233515	0.669117	0.532673	-0.741767	1.40487	1.74265	0.0338549
llmg_1620	llmg_1620	hypothetical protein	59	66	79	77	20	78	16	27	23	33	40	31	48	12	13	2.35406	2.78293	2.69501	2.86692	1.63574	2.63193	1.72639	2.07092	1.93861	1.64767	1.76762	1.70644	2.15219	1.33811	0.979138	1.12094	0.0750852
llmg_1621	llmg_1621	hypothetical protein	27	86	39	26	4	49	3	11	7	20	18	40	24	1	17	1.29551	3.15443	1.72427	1.38054	-0.338125	1.99014	-0.335227	0.877629	0.394112	0.987287	0.721416	2.05293	1.2194	-1.30405	1.32919	0.771747	0.61208
llmg_1623	tagH	teichoic acid export ATP-binding protein tagH	91	94	79	66	16	67	5	6	4	28	22	23	36	11	10	2.95803	3.27983	2.69501	2.6515	1.33821	2.42069	0.238526	0.13559	-0.24849	1.42795	0.9768	1.30804	1.7599	1.22353	0.64643	1.54109	0.0127409
llmg_1625	llmg_1625	hypothetical protein	8369	8714	7647	6286	1406	5755	515	1099	1271	2606	1991	3857	4122	417	688	9.44161	9.78288	9.24439	9.17605	7.67077	8.78762	6.64237	7.34521	7.64626	7.85116	7.31417	8.56943	8.5067	6.33451	6.54412	1.60417	0.0092366
llmg_1627	rmaH	MarR family transcriptional regulator	3671	3700	3617	3965	510	2276	116	230	900	2366	1589	2184	2425	104	228	8.25329	8.54754	8.16485	8.51154	6.21037	7.45036	4.50242	5.09581	7.14892	7.71191	6.98928	7.74954	7.74193	4.34241	4.95734	0.954095	0.176034
llmg_1628	llmg_1628	hypothetical protein	362	276	375	372	159	316	202	186	183	398	472	370	402	267	257	4.92031	4.81285	4.90421	5.10566	4.53799	4.61266	5.29689	4.79159	4.85926	5.14749	5.2437	5.19511	5.15639	5.69343	5.12897	-0.189514	0.789644
llmg_1629	llmg_1629	methyltransferase	660	614	612	648	200	516	92	85	380	865	959	780	817	96	130	5.78222	5.96042	5.60689	5.90256	4.86626	5.31525	4.17151	3.67488	5.90794	6.26276	6.26234	6.26667	6.17516	4.22819	4.15422	-0.502128	0.402724
llmg_1630	llmg_1630	hypothetical protein	212	83	175	156	198	120	212	147	55	75	64	47	34	247	210	4.15551	3.10445	3.8163	3.86415	4.85187	3.23604	5.36623	4.45503	3.14923	2.77638	2.41162	2.27458	1.68274	5.58158	4.83954	1.26357	0.116791
llmg_1631	gyrB	DNA gyrase subunit B	15611	18279	21861	17407	14547	28350	5943	9591	8826	14552	15520	13072	15718	7342	10989	10.3408	10.8515	10.7595	10.6452	11.0405	11.0875	10.1681	10.469	10.4407	10.3314	10.2751	10.3298	10.4371	10.469	10.5386	0.400008	0.650985
llmg_1632	llmg_1632	hydrolase	1591	1956	2331	2417	3220	3284	1937	5191	636	932	1151	865	968	1492	2367	7.04836	7.62865	7.5316	7.79797	8.86539	7.97878	8.5513	9.58354	6.64892	6.3701	6.52496	6.4155	6.41918	8.17091	8.32437	1.22311	0.0628003
llmg_1633	llmg_1633	hypothetical protein	2729	2914	3311	4358	6084	5090	3980	8154	743	1499	1474	1140	1599	2591	3768	7.82583	8.20323	8.03743	8.64781	9.78304	8.61056	9.58983	10.2349	6.87282	7.0543	6.88108	6.8129	7.14186	8.96672	8.99476	1.40577	0.036151
llmg_1634	llmg_1634	hypothetical protein	424	309	458	327	343	535	283	425	265	556	582	617	655	258	466	5.14691	4.97463	5.19081	4.92087	5.6401	5.36715	5.78111	5.97753	5.39014	5.62736	5.54441	5.92951	5.85737	5.64417	5.9836	-0.526409	0.362143
llmg_1635	llmg_1635	ABC transporter ATP-binding protein	437	398	662	549	312	689	174	247	293	591	650	550	651	236	359	5.19022	5.33762	5.71971	5.6643	5.50404	5.73046	5.08288	5.19807	5.53436	5.71506	5.70314	5.76428	5.84856	5.51616	5.6087	-0.0168302	0.984573
llmg_1636	llmg_1636	permease	230	122	115	86	94	153	100	153	164	223	312	266	232	118	129	4.27174	3.64874	3.22186	3.022	3.78877	3.57952	4.29045	4.5122	4.70233	4.31852	4.65059	4.72227	4.36959	4.52282	4.14322	-1.38858	0.00417543
llmg_1637	mleP	malate transporter	602	539	680	570	238	741	94	140	182	391	303	221	300	96	133	5.65005	5.77315	5.75826	5.71823	5.11555	5.83502	4.20218	4.38534	4.85141	5.12205	4.60873	4.45725	4.73707	4.22819	4.18675	0.855286	0.102496
llmg_1638	mleS	malate dehydrogenase	614	663	923	721	201	859	63	100	203	390	353	206	290	51	78	5.67841	6.07083	6.19757	6.05605	4.87341	6.04747	3.63302	3.90575	5.00786	5.11838	4.8273	4.35686	4.68855	3.32998	3.42866	1.15375	0.036151
llmg_1639	llmg_1639	ABC transporter ATP-binding protein	1600	2091	2547	2226	769	2856	227	431	435	787	749	507	649	276	401	7.05649	7.72483	7.65931	7.67932	6.80147	7.7775	5.46437	5.99769	6.10231	6.12682	5.90689	5.64731	5.84414	5.74107	5.76766	1.65142	0.000812334
llmg_1640	llmg_1640	hypothetical protein	498	613	696	606	166	884	63	111	132	180	211	165	195	86	128	5.37771	5.95808	5.79169	5.80624	4.59959	6.08873	3.63302	4.05429	4.39202	4.01313	4.09211	4.04039	4.12174	4.07139	4.13212	1.75791	0.00134965
llmg_1641	butA	acetoin reductase	419	288	429	223	9501	239	12803	14842	393	294	468	383	311	15337	19531	5.1299	4.8738	5.09701	4.37332	10.426	4.21377	11.2752	11.0989	5.9563	4.71359	5.23149	5.24465	4.78861	11.5316	11.3682	-0.216922	0.91894
llmg_1642	butB	2.3-butanediol dehydrogenase	565	369	1277	420	7991	317	10079	11712	475	534	479	533	428	11519	14854	5.55894	5.22906	6.66477	5.27973	10.1763	4.61718	10.9301	10.7572	6.22885	5.56937	5.26482	5.71917	5.24628	11.1187	10.9733	0.710128	0.695489
llmg_1643	rodA	rod shape-determining protein RodA	2237	2183	2649	1997	568	3293	300	377	1225	2086	2175	2221	2594	195	253	7.53932	7.78689	7.7159	7.52288	6.36535	7.98272	5.86496	5.80525	7.59314	7.5304	7.44153	7.77375	7.83903	5.24225	5.10647	0.136157	0.887125
llmg_1644	llmg_1644	hypothetical protein	3311	2814	3830	3289	6176	4520	6991	10962	2069	2685	3302	2964	3344	6056	10283	8.10449	8.15289	8.24735	8.24204	9.80468	8.43931	10.4024	10.6618	8.34864	7.89421	8.04325	8.18974	8.20513	10.1912	10.4428	0.274227	0.780685
llmg_1645	llmg_1645	general stress protein GSP13	1530	1506	2083	1877	2960	2750	2996	5396	890	1648	1903	1312	1509	2312	4566	6.99205	7.25192	7.36951	7.43358	8.74398	7.72299	9.18023	9.63941	7.13283	7.19081	7.24904	7.01528	7.05841	8.80243	9.27179	0.181884	0.848097
llmg_1646	ppiB	peptidyl-prolyl cis-trans isomerase	2895	2876	4185	3465	4585	4987	4676	7501	1784	3152	3522	2821	3143	3259	6520	7.91095	8.18431	8.37514	8.31719	9.37505	8.58108	9.82228	10.1145	8.13497	8.12536	8.13623	8.11845	8.11576	9.29751	9.78558	0.215798	0.82229
llmg_1647	llmg_1647	hydrolase	2893	3289	4861	3754	4725	5660	4236	5592	1664	2563	3118	2646	2931	2903	5324	7.90995	8.37776	8.59104	8.43269	9.41843	8.76362	9.67974	9.69087	8.03459	7.82718	7.9606	8.02613	8.01509	9.13069	9.4933	0.619028	0.410413
llmg_1648	llrD	two-component system regulator llrD	998	1035	2051	1811	1471	2960	1228	2200	493	934	969	763	845	761	1660	6.37691	6.71174	7.3472	7.382	7.7359	7.82905	7.89426	8.34558	6.28236	6.37319	6.27727	6.23496	6.22364	7.20065	7.8129	1.04055	0.051105
llmg_1649	kinD	sensor protein kinase kinD	1054	1049	2144	1995	1191	3321	934	1639	540	1088	1270	813	983	629	1140	6.45548	6.73109	7.4111	7.52143	7.43162	7.99493	7.49985	7.92121	6.41339	6.59285	6.66659	6.32629	6.44131	6.92625	7.27138	0.838348	0.136671
llmg_1650	llmg_1650	hypothetical protein	358	433	1232	1113	773	2137	666	836	259	330	456	433	438	401	509	4.90439	5.4586	6.61312	6.68081	6.80894	7.35956	7.01263	6.95118	5.35727	4.87897	5.19423	5.42074	5.27942	6.27822	6.11053	1.60763	0.000196414
llmg_1651	llmg_1651	hypothetical protein	94	55	91	105	47	166	22	38	46	89	56	38	34	23	27	3.00356	2.52876	2.89278	3.30316	2.81073	3.69517	2.16039	2.54274	2.89816	3.01625	2.22716	1.98281	1.68274	2.21767	1.95082	0.450815	0.599626
llmg_1652	llmg_1652	hypothetical protein	577	713	748	1309	641	2225	172	427	148	376	371	203	313	73	134	5.58912	6.1754	5.89525	6.91438	6.53936	7.41771	5.0663	5.98428	4.5555	5.06596	4.89853	4.33592	4.79779	3.83818	4.19743	1.51397	0.0124973
llmg_1653	llmg_1653	hypothetical protein	40	33	49	27	26	46	35	43	8	39	28	25	40	26	48	1.82148	1.8267	2.03456	1.43063	1.99136	1.90401	2.80461	2.71496	0.557371	1.87358	1.29104	1.41841	1.90285	2.38694	2.74586	0.174773	0.855645
llmg_1654	tnp981	transposase for insertion sequence element IS981M	25	20	31	20	18	31	10	25	8	16	31	18	28	14	21	1.19441	1.15921	1.41675	1.03684	1.49463	1.37365	1.10273	1.9657	0.557371	0.703417	1.42573	0.988304	1.4229	1.54312	1.61067	0.140311	0.891889
llmg_1655	llmg_1655	hypothetical protein	47	21	50	32	15	43	13	31	19	46	44	43	45	13	31	2.0412	1.22306	2.06222	1.65791	1.25314	1.8124	1.448	2.26081	1.67968	2.09899	1.89694	2.15212	2.06366	1.44425	2.13988	-0.129166	0.897267
llmg_1657	xerD	integrase/recombinase	249	170	210	271	133	187	188	235	163	286	342	217	188	226	265	4.38504	4.12049	4.07571	4.65196	4.28296	3.86437	5.19385	5.12665	4.69358	4.67412	4.78198	4.43115	4.06965	5.45399	5.17293	-0.34107	0.631675
llmg_1658	llmg_1658	hypothetical protein	1482	1225	2063	1819	1498	1486	1610	1606	1089	1882	2477	1860	2022	1728	2022	6.94614	6.95444	7.35561	7.38835	7.76212	6.83622	8.28471	7.89189	7.42356	7.3821	7.62889	7.51811	7.48002	8.38262	8.09726	-0.138903	0.873572
llmg_1659	llmg_1659	hypothetical protein	206	218	2906	2377	332	381	582	647	171	179	295	72	118	452	903	4.11459	4.47541	7.84936	7.77392	5.59327	4.88039	6.81847	6.58217	4.76215	4.0052	4.57046	2.8678	3.40847	6.45049	6.93566	3.50911	4.56541e-14
llmg_1660	llmg_1660	TetR family transcriptional regulator	80	51	182	154	56	91	139	144	74	79	149	95	63	146	147	2.77756	2.42397	3.87204	3.84581	3.05647	2.84725	4.76114	4.42558	3.56845	2.84908	3.59762	3.25755	2.52803	4.82745	4.32954	0.595641	0.400788
llmg_1661	hslB	HU-like DNA-binding protein	339	184	281	212	1283	185	1504	2065	328	370	593	220	195	1949	2147	4.82629	4.23332	4.4913	4.30111	7.53884	3.84909	8.18652	8.25428	5.69645	5.0429	5.5713	4.45077	4.12174	8.55615	8.18374	-0.938332	0.425462
llmg_1662	uspA	universal stress protein A	711	444	655	546	3948	358	5844	6818	649	769	1245	417	384	7992	8838	5.8892	5.49462	5.70444	5.65643	9.15933	4.79123	10.1439	9.97679	6.67805	6.09354	6.63797	5.36669	5.0907	10.5914	10.2243	-0.712876	0.631675
llmg_1663	llmg_1663	hypothetical protein	2196	1535	2915	3149	4498	1602	9364	7685	1559	2306	2506	1185	1420	13278	10404	7.51267	7.2794	7.85381	8.17933	9.34742	6.94447	10.824	10.1494	7.94064	7.67489	7.64566	6.86865	6.97085	11.3237	10.4596	0.365675	0.764508
llmg_1664	pnuC2	nicotinamide mononucleotide transporter	243	185	243	133	96	185	60	59	128	234	274	205	227	50	33	4.35021	4.24105	4.28381	3.63766	3.81868	3.84909	3.56386	3.15865	4.34808	4.38727	4.46491	4.34991	4.33848	3.30201	2.22587	-0.433049	0.566461
llmg_1665	llmg_1665	hypothetical protein	57	30	43	37	29	40	27	63	50	43	50	36	42	54	56	2.30641	1.69779	1.8565	1.85421	2.14092	1.71458	2.44313	3.25111	3.01517	2.00666	2.07148	1.90909	1.96934	3.41075	2.96173	-0.194496	0.83583
llmg_1666	llmg_1666	hypothetical protein	3684	3225	3604	4021	7027	4185	7053	11034	1836	2042	4671	2145	2875	9008	9781	8.25839	8.34943	8.15966	8.53176	9.99088	8.32829	10.4151	10.6712	8.17639	7.49967	8.5433	7.72357	7.98729	10.764	10.3706	0.243883	0.8335
llmg_1667	llmg_1667	glycosyltransferase	3288	3389	4371	3248	4252	4127	2578	4753	1093	1996	2318	1575	2059	3274	4657	8.09444	8.42095	8.43784	8.22395	9.26631	8.30817	8.96353	9.45641	7.42884	7.46684	7.53328	7.27847	7.50615	9.30414	9.30025	0.835123	0.241308
llmg_1668	llmg_1668	hypothetical protein	279	304	434	270	360	373	255	518	98	220	256	194	220	239	388	4.54759	4.95126	5.11362	4.64667	5.70959	4.85	5.63142	6.26215	3.96738	4.29919	4.36785	4.2712	4.29377	5.5343	5.7203	0.570281	0.396502
llmg_1669	llmg_1669	acetyltransferase	35	40	56	46	8	60	2	6	38	57	93	41	44	2	0	1.64115	2.08906	2.21785	2.15167	0.454354	2.26814	-0.739141	0.13559	2.63114	2.39447	2.93274	2.08676	2.0329	-0.741767	-2.23808	-0.523898	0.596353
llmg_1670	llmg_1670	ketosteroid isomerase	56	55	115	98	0	200	1	1	47	33	31	37	58	0	0	2.28197	2.52876	3.22186	3.20583	-2.23808	3.95997	-1.30211	-1.47501	2.92832	1.64767	1.42573	1.94642	2.4133	-2.23808	-2.23808	1.74417	0.278083
llmg_1671	rplS	50S ribosomal protein L19	28272	21808	16385	16881	7366	16948	7145	5603	21314	26867	32486	27867	24982	7863	7261	11.1975	11.1061	10.3435	10.6009	10.0588	10.3454	10.4338	9.6937	11.7126	11.2159	11.3406	11.4217	11.1055	10.5679	9.94084	-0.801742	0.328499
llmg_1672	llmg_1672	hypothetical protein	605	544	740	559	514	758	557	576	379	559	576	497	531	565	862	5.65719	5.78642	5.8798	5.69023	6.22161	5.86763	6.75525	6.41486	5.90415	5.63509	5.52953	5.6187	5.55582	6.77172	6.86874	0.205962	0.758771
llmg_1674	mleR	malolactic fermentation system transcription activator	163	108	119	123	37	154	13	18	117	286	349	243	273	21	13	3.78147	3.47604	3.27008	3.52688	2.47733	3.58876	1.448	1.5219	4.21986	4.67412	4.81098	4.5929	4.60214	2.09267	0.979138	-1.35766	0.0178983
llmg_1675	llmg_1675	ABC transporter ATP-binding protein	92	71	1108	759	31	352	21	10	45	76	100	51	89	1	12	2.97336	2.88515	6.46043	6.12992	2.23266	4.76703	2.09653	0.756674	2.86737	2.7949	3.03463	2.38745	3.01091	-1.30405	0.87653	3.41934	1.88719e-05
llmg_1676	llmg_1676	ABC transporter permease	221	209	2818	1807	36	975	9	10	107	260	264	170	192	18	30	4.2148	4.41517	7.80503	7.37881	2.43932	6.22967	0.966461	0.756674	4.09249	4.53781	4.4118	4.08291	4.09965	1.88218	2.09489	3.14299	0.000302056
llmg_1677	llmg_1677	hypothetical protein	46	50	332	215	0	124	0	0	13	52	37	26	32	0	0	2.01179	2.39654	4.72982	4.32117	-2.23808	3.2823	-2.23808	-2.23808	1.17559	2.2676	1.66241	1.47059	1.60122	-2.23808	-2.23808	2.60586	0.0418692
llmg_1678	mraY	phospho-N-acetylmuramoyl-pentapeptide- transferase	2424	2239	2318	1769	936	3229	412	730	1042	1829	2232	2106	2452	382	671	7.65502	7.8234	7.52354	7.34819	7.0845	7.95443	6.32121	6.75593	7.35999	7.34094	7.4788	7.69712	7.75789	6.20839	6.50811	0.0270595	0.976947
llmg_1679	pbpX	penicillin-binding protein	7306	5674	6641	5660	3791	8779	2010	3031	3446	6661	7078	6213	7305	2316	3541	9.2457	9.16409	9.04098	9.02477	9.10081	9.39662	8.60465	8.80761	9.08426	9.20426	9.14263	9.25693	9.33188	8.80492	8.90516	-0.140927	0.879555
llmg_1680	ftsL	cell division protein	1839	1568	2482	1879	1766	3012	1499	1834	884	1816	2261	1613	1838	1380	1890	7.25704	7.31005	7.62205	7.43511	7.99935	7.85415	8.18172	8.08326	7.12308	7.33067	7.4974	7.31281	7.34254	8.05841	7.99994	0.115311	0.883845
llmg_1681	mraW	S-adenosyl-methyltransferase MraW	5422	4617	5965	4918	2688	6471	2134	2368	2461	5008	4994	4003	4775	1841	2673	8.81562	8.8668	8.88616	8.82212	8.60499	8.95671	8.69096	8.45168	8.5988	8.79293	8.63971	8.623	8.71875	8.47395	8.49967	0.136225	0.881318
llmg_1682	llmg_1682	hypothetical protein	526	443	549	527	263	817	118	242	326	607	782	554	654	142	169	5.45623	5.49139	5.45088	5.60555	5.25881	5.97539	4.52685	5.16874	5.68766	5.75345	5.96888	5.7747	5.85517	4.78768	4.52877	-0.336484	0.640558
llmg_1683	llmg_1683	hypothetical protein	559	526	637	563	269	789	91	175	329	585	787	602	668	86	150	5.54361	5.73807	5.6644	5.70048	5.29118	5.92525	4.15593	4.70434	5.70082	5.7004	5.97804	5.89413	5.88562	4.07139	4.35838	-0.164152	0.832782
llmg_1684	llmg_1684	hypothetical protein	290	328	374	335	110	452	22	56	208	302	452	362	343	20	36	4.60288	5.06016	4.90038	4.9555	4.01232	5.12529	2.16039	3.0852	5.04273	4.75201	5.18159	5.16376	4.92887	2.02586	2.34594	-0.0553033	0.955094
llmg_1685	recN	DNA repair protein recN	2287	2037	2024	1771	2158	2467	1339	2334	1217	2675	2585	2134	2404	1680	2673	7.57118	7.68712	7.32811	7.34982	8.28834	7.56648	8.019	8.43082	7.58369	7.88883	7.69039	7.71616	7.7294	8.342	8.49967	-0.454477	0.551198
llmg_1686	ahrC	arginine transcriptional regulator	1082	959	1072	896	1848	1186	1753	2661	542	1193	1289	1087	1178	2002	3376	6.49321	6.60195	6.41289	6.36865	8.06478	6.51157	8.40739	8.61988	6.41871	6.72549	6.68797	6.74435	6.7018	8.59483	8.83634	-0.316554	0.724557
llmg_1687	llmg_1687	hypothetical protein	2407	2069	2749	2161	4238	2900	3852	5356	1251	2657	2925	2533	2653	5036	8046	7.64488	7.70959	7.7693	7.63661	9.26155	7.79954	9.54268	9.62868	7.6234	7.8791	7.8685	7.96322	7.87145	9.92519	10.0889	-0.169455	0.871169
llmg_1688	llmg_1688	acetyltransferase	593	576	740	575	1054	959	932	1289	324	662	734	611	676	1004	1875	5.62841	5.86858	5.8798	5.73078	7.25555	6.20586	7.49676	7.57499	5.67882	5.87811	5.87781	5.91546	5.90273	7.59994	7.98846	-0.0708706	0.936665
llmg_1689	ispA	geranyltranstransferase	1930	1884	2432	1794	3340	2436	2814	3505	981	1983	2038	1991	2272	3593	4845	7.32662	7.5746	7.59272	7.36841	8.91815	7.54826	9.08985	9.01714	7.27307	7.45743	7.34778	7.6162	7.64801	9.43823	9.35732	0.081426	0.937513
llmg_1691	xseB	exodeoxyribonuclease VII small subunit	397	420	402	522	85	568	37	41	143	409	485	352	421	16	52	5.05257	5.41484	5.00383	5.59185	3.64592	5.45307	2.88241	2.64852	4.50637	5.1866	5.28268	5.12359	5.22262	1.72259	2.85783	0.0921681	0.936665
llmg_1692	xseA	exodeoxyribonuclease VII large subunit	2262	2320	2242	2450	373	2774	202	307	891	2074	2580	2338	2658	160	263	7.55534	7.87462	7.4755	7.81752	5.76057	7.73551	5.29689	5.51017	7.13444	7.52208	7.6876	7.84775	7.87416	4.95861	5.16206	0.0493879	0.967045
llmg_1693	folD	bifunctional 5.10-methylene-tetrahydrofolate dehydrogenase/ 5.10-methylene-tetrahydrofolate cyclohydrolase	5093	4547	4537	4082	1183	5845	999	830	2322	4698	6433	5657	6113	1033	1243	8.72535	8.84477	8.49158	8.55347	7.4219	8.81	7.5968	6.94081	8.51497	8.70078	9.00484	9.12173	9.07497	7.64097	7.396	-0.338129	0.724557
llmg_1694	copB	copper-potassium transporting ATPase B	4733	5769	10387	11767	23564	18892	20414	42960	1674	2799	3088	2867	3672	13265	23460	8.61965	9.18804	9.68607	10.0803	11.7363	10.502	11.9482	12.6321	8.04323	7.95415	7.94666	8.14177	8.34003	11.3223	11.6326	1.94707	0.0042788
llmg_1698	llmg_1698	hypothetical protein	21	21	55	53	20	47	10	16	5	6	16	12	19	9	13	0.968104	1.22306	2.19305	2.34691	1.63574	1.93329	1.10273	1.36522	-0.00111268	-0.428344	0.57449	0.478427	0.916515	0.962837	0.979138	2.31642	4.58056e-05
llmg_1699	choS	choline ABC transporter permease and substrate binding protein	4070	3605	3453	3127	1483	3463	887	1457	1280	2260	2488	1644	2178	743	1316	8.40205	8.51003	8.09796	8.16922	7.74761	8.05528	7.42545	7.75155	7.65643	7.64585	7.63527	7.34024	7.58711	7.16616	7.47824	0.493864	0.470392
llmg_1700	choQ	choline ABC transporter ATP binding protein	3007	2460	2907	2439	958	2056	506	860	888	1540	1538	1210	1534	578	824	7.96566	7.95908	7.84985	7.81103	7.11797	7.30389	6.61699	6.99195	7.12959	7.09317	6.94229	6.89871	7.08208	6.80448	6.80382	0.811869	0.133988
llmg_1702	gshR	glutathione reductase	3323	2715	4669	3759	976	2373	422	692	1166	1966	2513	1320	1731	519	780	8.10971	8.10126	8.53293	8.43461	7.14479	7.5105	6.35572	6.67896	7.522	7.44502	7.64968	7.02403	7.25613	6.64945	6.7248	0.934337	0.0740369
llmg_1703	llmg_1703	hypothetical protein	20	16	27	18	895	16	1156	1497	25	24	20	14	17	1625	2256	0.905509	0.871109	1.23431	0.901306	7.01999	0.526051	7.80717	7.79059	2.05251	1.22438	0.854751	0.669117	0.774986	8.29401	8.25513	0.0312701	0.99068
llmg_1704	alr	alanine racemase	1553	1385	1361	1266	373	1610	167	282	728	1432	1589	1306	1459	141	179	7.01354	7.13126	6.75649	6.86628	5.76057	6.95164	5.02401	5.38822	6.84345	6.98844	6.98928	7.00867	7.00987	4.77756	4.61096	-0.17677	0.832782
llmg_1705	acpS	4'-phosphopantetheinyl transferase	397	273	310	338	61	282	17	43	188	458	316	303	301	24	32	5.05257	4.79721	4.63172	4.96827	3.17684	4.44994	1.80841	2.71496	4.89787	5.34894	4.66882	4.90875	4.74183	2.27633	2.18352	-0.240304	0.79162
llmg_1706	pepV	dipeptidase PepV	11166	9174	11200	8773	3276	10076	2004	1923	8278	13788	16607	14439	16409	1733	1980	9.85748	9.85707	9.79477	9.65683	8.89025	9.59536	8.60034	8.15157	10.3483	10.2536	10.3727	10.4733	10.4991	8.38678	8.067	-0.58704	0.460675
llmg_1708	llmg_1708	glycosyltransferase	19	17	17	25	9	9	6	14	14	28	30	23	18	5	11	0.840075	0.948703	0.64139	1.32865	0.599265	-0.14764	0.4577	1.18944	1.2728	1.42795	1.38222	1.30804	0.847485	0.235192	0.766063	-0.426414	0.649853
llmg_1710	llmg_1710	glycosyltransferase	18	17	15	30	14	34	15	21	12	22	31	13	9	15	11	0.771532	0.948703	0.486724	1.57125	1.16274	1.49646	1.63943	1.729	1.07135	1.1107	1.42573	0.57692	0.0081497	1.63564	0.766063	-0.180425	0.869661
llmg_1713	tnp981	transposase for insertion sequence element IS981N	30	38	38	36	26	62	3	11	8	24	28	31	24	5	20	1.435	2.01884	1.68923	1.81703	1.99136	2.3134	-0.335227	0.877629	0.557371	1.22438	1.29104	1.70644	1.2194	0.235192	1.54528	0.532066	0.556533
llmg_1715	llmg_1715	hypothetical protein	96	125	174	148	47	150	47	100	39	87	59	65	70	52	81	3.03314	3.6832	3.80815	3.78934	2.81073	3.55147	3.2187	3.90575	2.66735	2.98433	2.29912	2.72474	2.67472	3.35741	3.48206	1.14415	0.0607888
llmg_1716	tnp904	transposase for insertion sequence IS904G	287	214	368	212	119	295	123	110	108	161	145	154	196	111	157	4.58801	4.44895	4.87722	4.30111	4.12435	4.51434	4.58618	4.0414	4.10574	3.85443	3.55906	3.94218	4.12903	4.43543	4.42352	0.915685	0.0885492
llmg_1717	mutY	A/G-specific adenine glycosylase	353	364	261	224	157	281	128	211	212	318	293	209	266	146	227	4.88425	5.20949	4.38582	4.37971	4.5199	4.44486	4.64317	4.97222	5.07004	4.82592	4.56074	4.37751	4.56499	4.82745	4.95105	-0.318947	0.635374
llmg_1718	uvrC	excinuclease ABC subunit C	2432	1718	2389	1874	1040	2032	580	733	1251	2472	2466	2016	2215	528	780	7.65977	7.44168	7.56702	7.43127	7.23628	7.28697	6.81351	6.76184	7.6234	7.77508	7.62247	7.63418	7.61139	6.67421	6.7248	-0.200189	0.784246
llmg_1719	pnuC1	PnuC1 protein	535	388	968	702	178	829	144	156	148	350	488	378	471	103	125	5.48059	5.3011	6.26605	6.01765	4.69944	5.99635	4.81174	4.53996	4.5555	4.96326	5.29153	5.2258	5.38366	4.32862	4.09833	1.01448	0.0786038
llmg_1720	udp	uridine phosphorylase	604	418	1292	1003	78	785	90	93	178	359	419	422	476	56	101	5.65482	5.40799	6.68158	6.53101	3.52412	5.91794	4.14018	3.80259	4.81959	4.99965	5.07289	5.3838	5.39882	3.46219	3.79499	1.57735	0.0270024
llmg_1723	llmg_1723	hypothetical protein	800	776	864	813	425	1149	396	528	415	574	581	563	536	329	553	6.05878	6.29722	6.10256	6.22879	5.94817	6.46595	6.26422	6.28966	6.03462	5.67313	5.54194	5.79786	5.56928	5.99357	6.22979	0.559922	0.325115
llmg_1724	rpsA	30S ribosomal protein S1	177074	168857	211532	158306	79584	220545	44431	43349	105395	143606	159736	171638	190059	43243	54830	13.8443	14.0589	14.0337	13.83	13.4921	14.0471	13.0702	12.6451	14.0185	13.634	13.6383	14.0444	14.0328	13.027	12.8573	0.299298	0.778987
llmg_1725	mnmA	tRNA-specific 2-thiouridylase MnmA	8818	8199	9872	7894	2487	11406	545	598	5693	9006	8413	9667	11869	539	624	9.51698	9.69501	9.61273	9.50455	8.49293	9.77418	6.72389	6.46881	9.8083	9.63927	9.39182	9.89453	10.0319	6.70389	6.4036	0.0388305	0.969761
llmg_1726	llmg_1726	galactose-1-phosphate uridylyltransferase	1634	1381	1253	1414	353	1214	116	220	777	1128	1804	1032	1085	133	150	7.08677	7.1271	6.63746	7.02551	5.68138	6.54516	4.50242	5.03209	6.93725	6.64483	7.17207	6.66959	6.58341	4.69396	4.35838	-0.0883563	0.918966
llmg_1727	llmg_1727	ABC transporter permease	1666	1461	2060	1590	1598	2129	1702	2581	929	1596	1795	1456	1692	1880	3200	7.11471	7.20822	7.35351	7.19449	7.85526	7.35416	8.36482	8.57587	7.19461	7.14462	7.16487	7.16528	7.2233	8.50417	8.75914	0.121618	0.883845
llmg_1728	llmg_1728	hypothetical protein	161	139	174	151	117	136	171	255	86	239	169	82	111	227	250	3.76393	3.83396	3.80815	3.81785	4.10019	3.41279	5.05794	5.2438	3.78166	4.41747	3.77634	3.05031	3.32206	5.46033	5.08937	-0.322158	0.670024
llmg_1729	copA	copper/potassium-transporting ATPase	1193	1543	2109	2961	2646	5279	2293	4059	462	670	778	590	811	1982	3280	6.63379	7.28689	7.38738	8.09058	8.58228	8.66313	8.79459	9.22877	6.18893	5.89538	5.96151	5.86519	6.16456	8.58036	8.79475	1.85585	0.000481956
llmg_1730	merP	mercuric reductase	825	970	1536	2236	1039	2546	510	819	281	448	683	308	428	496	611	6.10304	6.61837	6.93068	7.68578	7.2349	7.61191	6.62833	6.92159	5.47431	5.31726	5.77431	4.9322	5.24628	6.5842	6.3733	1.79708	0.000112865
llmg_1731	copR	transcriptional regulator	1432	1555	2374	3259	1517	3604	756	1086	436	729	1067	471	829	708	879	6.89671	7.29805	7.55794	8.22883	7.78028	8.11281	7.19521	7.32806	6.10562	6.01672	6.4159	5.54152	6.19614	7.09666	6.89686	1.70434	0.000608745
llmg_1732	sdaA	L-serine dehydratase alpha subunit	1991	1445	2221	1731	921	2214	998	754	1038	1967	2005	2153	2440	992	1204	7.37146	7.19235	7.46194	7.3169	7.06123	7.41056	7.59536	6.80251	7.35445	7.44575	7.32426	7.72893	7.75082	7.58261	7.35007	0.00502795	0.997307
llmg_1733	sdaB	L-serine dehydratase beta subunit	769	519	903	739	259	859	298	278	507	1103	978	953	1040	251	416	6.00195	5.71882	6.16606	6.09151	5.23683	6.04747	5.85534	5.36772	6.32265	6.61256	6.29057	6.55495	6.52243	5.60466	5.82044	-0.331918	0.640056
llmg_1734	noxB	NADH dehydrogenase	11063	8663	12945	9980	8768	16469	5838	5664	10432	15238	16757	20739	18821	5474	6536	9.84412	9.77441	10.0036	9.84275	10.3102	10.304	10.1424	9.70932	10.6819	10.3978	10.3857	10.9956	10.697	10.0455	9.78911	-0.466414	0.575669
llmg_1735	noxA	NADH dehydrogenase	3597	2458	5011	5070	673	2601	392	428	2589	4187	4345	2545	3051	435	638	8.22393	7.95791	8.63486	8.86602	6.60948	7.64271	6.24961	5.98764	8.67191	8.53474	8.43899	7.97003	8.07294	6.39532	6.43553	0.267528	0.758771
llmg_1736	llmg_1736	hypothetical protein	275	255	362	249	91	417	66	52	113	177	143	140	183	91	92	4.52694	4.69958	4.85367	4.53088	3.74271	5.00975	3.69902	2.98105	4.17025	3.98921	3.53938	3.80666	4.03126	4.15192	3.66249	0.930718	0.169086
llmg_1737	cpo	non-heme chloride peroxidase	2292	2191	2404	2444	653	2366	169	211	920	1507	1772	966	1260	179	200	7.57433	7.79216	7.57604	7.81398	6.56606	7.50624	5.04108	4.97222	7.18058	7.06197	7.14629	6.57445	6.79869	5.11945	4.76969	0.595794	0.35916
llmg_1738	llmg_1738	beta-glucosidase	20	14	17	13	57	20	43	72	13	9	25	9	17	49	63	0.905509	0.702153	0.64139	0.493458	3.08136	0.804868	3.09343	3.43974	1.17559	0.0124783	1.14246	0.13476	0.774986	3.2735	3.12729	-0.140226	0.927973
llmg_1740	llmg_1740	HTH-type transcriptional regulator	258	191	349	224	196	322	133	164	131	250	171	194	209	83	143	4.43576	4.28659	4.8013	4.37971	4.83733	4.63956	4.69799	4.61147	4.38116	4.48175	3.79305	4.2712	4.22059	4.02082	4.29016	0.434076	0.517068
llmg_1741	leuS	leucyl-tRNA synthetase	11766	10301	11930	10281	8192	15230	7164	8979	7417	12866	11869	13101	14999	7396	11680	9.93298	10.0242	9.88584	9.88561	10.2121	10.1912	10.4377	10.3739	10.1899	10.1538	9.8882	10.333	10.3695	10.4796	10.6265	-0.141378	0.881318
llmg_1742	llmg_1742	regulator	909	743	676	624	344	1126	332	494	440	1139	1110	929	1105	379	668	6.24251	6.23469	5.74978	5.84831	5.64428	6.43685	6.01067	6.1939	6.11875	6.6588	6.47276	6.51823	6.6097	6.19704	6.50166	-0.771039	0.154717
llmg_1743	prsA	ribose-phosphate pyrophosphokinase	14026	10882	13331	12004	12934	14814	15442	14689	10403	16557	22554	21094	21454	21485	28326	10.1864	10.1033	10.046	10.1091	10.8709	10.1513	11.5456	11.0839	10.6779	10.5176	10.8142	11.0201	10.8859	12.0179	11.9045	-0.595719	0.486801
llmg_1744	ftsY	signal recognition particle-docking protein	2871	2590	2630	2532	1118	3323	690	907	1333	3017	3181	2465	2854	620	863	7.89895	8.03331	7.70552	7.86497	7.34048	7.9958	7.06362	7.06859	7.7149	8.06226	7.98943	7.92399	7.97672	6.90549	6.87041	-0.239083	0.756932
llmg_1745	llmg_1745	hypothetical protein	682	706	725	552	293	1102	197	314	413	676	887	697	838	227	278	5.82935	6.16121	5.85036	5.67213	5.41383	6.40585	5.26093	5.54255	6.02768	5.9082	6.15007	6.10482	6.21167	5.46033	5.24162	-0.27107	0.723587
llmg_1746	llmg_1746	hydrolase	710	637	738	677	207	804	78	169	374	898	999	618	706	79	138	5.88718	6.0133	5.8759	5.96551	4.91554	5.95233	3.9364	4.65442	5.88506	6.31663	6.32114	5.93184	5.96516	3.95051	4.23938	-0.398695	0.593072
llmg_1747	llmg_1747	amino acid permease	100	88	175	72	41	138	10	33	102	150	153	216	279	15	19	3.09054	3.18682	3.8163	2.77297	2.62006	3.43344	1.10273	2.34713	4.02433	3.75388	3.63518	4.42456	4.63323	1.63564	1.47679	-0.310785	0.738548
llmg_1748	llmg_1748	hypothetical protein	296	232	274	195	149	210	151	223	165	397	417	400	430	134	221	4.63217	4.56437	4.45525	4.18187	4.44516	4.02942	4.87971	5.0515	4.71103	5.14389	5.06603	5.30696	5.25297	4.70468	4.91267	-0.785573	0.116345
llmg_1749	llmg_1749	hypothetical protein	321	318	316	230	175	330	119	204	176	477	516	426	529	128	204	4.74818	5.01578	4.65915	4.41746	4.67512	4.67467	4.53891	4.92388	4.80341	5.40729	5.3716	5.39734	5.5504	4.63914	4.79804	-0.851014	0.0740369
llmg_1750	llmg_1750	hypothetical protein	898	669	895	671	594	924	482	758	620	1064	1422	1231	1197	580	801	6.225	6.08379	6.15326	5.95271	6.42976	6.15238	6.54704	6.81013	6.61224	6.56074	6.82936	6.92349	6.72484	6.80945	6.76305	-0.646311	0.222388
llmg_1751	llmg_1751	alkaline phosphatase	3605	3320	4232	4042	1771	4200	1083	1839	2841	5191	5884	4418	5091	1206	1905	8.22713	8.39129	8.39125	8.53927	8.00343	8.33345	7.71316	8.08718	8.80585	8.84468	8.8762	8.76524	8.81115	7.86414	8.01134	-0.393583	0.611263
llmg_1752	smc	chromosome segregation protein smc	4305	4041	4259	3439	1738	6563	672	1291	2553	4622	4880	4118	4778	585	1009	8.48298	8.67465	8.40042	8.30633	7.97631	8.97707	7.02555	7.57722	8.65172	8.67727	8.60642	8.66384	8.71965	6.82181	7.09552	-0.288278	0.744714
llmg_1753	rnc	ribonuclease III	876	875	885	834	277	1765	49	103	487	974	1302	918	948	58	104	6.18931	6.47	6.1371	6.26548	5.33323	7.08403	3.27748	3.9478	6.26475	6.43354	6.70242	6.50109	6.38913	3.51186	3.83658	-0.372527	0.680932
llmg_1754	argF	ornithine carbamoyltransferase	125	218	163	132	15	145	1	5	25	92	104	31	38	6	6	3.40527	4.47541	3.71541	3.62695	1.25314	3.50346	-1.30211	-0.0728173	2.05251	3.06285	3.08978	1.70644	1.83315	0.454263	0.0341614	0.607309	0.585023
llmg_1755	argB	acetylglutamate kinase	146	244	153	154	10	189	3	11	22	89	103	37	42	5	5	3.62515	4.63649	3.62559	3.84581	0.730939	3.8795	-0.335227	0.877629	1.8781	3.01625	3.07619	1.94642	1.96934	0.235192	-0.170346	0.706532	0.584722
llmg_1756	argD	acetylornithine aminotransferase	80	191	92	99	12	115	2	7	22	62	78	25	27	4	8	2.77756	4.28659	2.9081	3.22014	0.962934	3.17605	-0.739141	0.317656	1.8781	2.51108	2.68667	1.41841	1.37465	-0.0232045	0.372535	0.483458	0.698302
llmg_1757	argJ	bifunctional ornithine acetyltransferase/N-acetylglutamate synthase	155	227	108	98	11	148	2	4	56	153	129	79	83	1	6	3.71001	4.53323	3.13338	3.20583	0.851595	3.53245	-0.739141	-0.316497	3.17461	3.78201	3.39359	2.99794	2.91296	-1.30405	0.0341614	-0.438893	0.724557
llmg_1758	argC	N-acetyl-gamma-glutamyl-phosphate reductase	82	132	29	56	8	73	1	1	28	77	94	69	65	2	2	2.8121	3.76054	1.32841	2.42312	0.454354	2.53972	-1.30211	-1.47501	2.20809	2.81318	2.94774	2.80822	2.57149	-0.741767	-1.051	-0.94593	0.351093
llmg_1759	llmg_1759	NADH-flavin reductase	1854	1292	3067	2096	1944	1227	1393	1471	1133	2115	2650	1478	2126	1603	1739	7.26874	7.03114	7.92708	7.5926	8.13778	6.56049	8.07599	7.76534	7.48063	7.55029	7.72619	7.18689	7.55229	8.27436	7.87992	0.128747	0.89755
llmg_1760	llmg_1760	hypothetical protein	737	575	489	461	91	517	72	110	504	1042	1334	1299	1260	64	67	5.94084	5.86608	5.28477	5.41341	3.74271	5.31803	3.82258	4.0414	6.31411	6.53067	6.73738	7.00093	6.79869	3.65136	3.214	-1.29154	0.0272245
llmg_1762	fabG	3-ketoacyl-ACP reductase	3075	2063	2688	2139	1316	1658	1518	1068	2069	2707	3644	2810	2963	1410	1958	7.9979	7.7054	7.73696	7.62187	7.57543	6.99396	8.19988	7.30398	8.34864	7.90597	8.18532	8.11282	8.03075	8.08942	8.0509	-0.37216	0.653213
llmg_1763	llmg_1763	hypothetical protein	736	488	732	649	381	474	409	270	557	723	890	918	995	397	452	5.93889	5.63033	5.86417	5.90478	5.79107	5.19345	6.31069	5.32581	6.458	6.00484	6.15492	6.50109	6.45877	6.2638	5.93975	-0.197942	0.803029
llmg_1764	metS	MetS protein	6682	5054	5733	5162	2652	5941	1859	2629	4329	7957	10116	7570	8173	1800	2655	9.11694	8.99722	8.82896	8.89195	8.58555	8.83349	8.49204	8.60243	9.41325	9.46066	9.6577	9.54185	9.49381	8.44148	8.48992	-0.70199	0.315121
llmg_1765	exoA	3'-exo-deoxyribonuclease	2019	1560	2490	1707	1576	1538	1814	1790	1253	1966	2440	1515	1776	2422	3307	7.39158	7.30268	7.62669	7.29679	7.83528	6.88575	8.45671	8.04825	7.6257	7.44502	7.6072	7.22251	7.2931	8.86945	8.80657	-0.0572527	0.950634
llmg_1766	llmg_1766	acetyltransferase	43	35	116	101	13	53	13	19	26	34	39	24	35	7	8	1.91977	1.90665	3.23406	3.24835	1.06629	2.09753	1.448	1.59429	2.10626	1.68786	1.7334	1.36428	1.72184	0.644411	0.372535	1.58968	0.00274374
llmg_1767	rdrA	DeoR family transcriptional regulator	348	269	564	499	380	369	459	479	272	533	784	485	527	542	579	4.86381	4.77608	5.48958	5.52714	5.78729	4.83456	6.47667	6.14955	5.42757	5.56668	5.97255	5.58359	5.54496	6.71188	6.29589	-0.276741	0.720552
llmg_1768	llmg_1768	hypothetical protein	172	147	186	156	333	137	379	554	173	262	362	141	185	323	445	3.85784	3.91352	3.90296	3.86415	5.59759	3.42315	6.2011	6.35882	4.7788	4.54876	4.86336	3.81678	4.04674	5.9671	5.91731	-0.839689	0.314919
llmg_1769	llmg_1769	hypothetical protein	169	179	180	188	488	142	415	557	60	95	127	84	70	178	374	3.83283	4.19403	3.85633	4.12976	6.14694	3.47386	6.33165	6.36659	3.27189	3.10798	3.3715	3.08419	2.67472	5.11142	5.6675	0.765492	0.45342
llmg_1770	noxC	NADH oxidase	875	756	785	757	2088	681	1512	2520	413	458	659	222	360	742	1511	6.18767	6.25965	5.96466	6.12613	8.2408	5.71368	8.19417	8.54138	6.02768	5.34894	5.7229	4.4637	4.99819	7.16422	7.67736	0.50127	0.643695
llmg_1771	llmg_1771	rhodanese-related sulfurtransferase	115	78	112	140	267	90	177	284	62	48	84	26	58	99	185	3.28748	3.01709	3.1846	3.71043	5.28047	2.83178	5.10738	5.39837	3.31817	2.15741	2.79018	1.47059	2.4133	4.27209	4.65812	0.985856	0.328657
llmg_1772	llmg_1772	rhodanese-related sulfurtransferase	52	36	62	58	94	41	71	116	18	27	34	23	24	47	81	2.17989	1.94502	2.35831	2.47178	3.78877	1.74793	3.80271	4.11706	1.60697	1.37969	1.54892	1.30804	1.2194	3.21473	3.48206	1.00069	0.266292
llmg_1773	llmg_1773	hypothetical protein	6829	3138	6054	8183	13897	3263	20359	17210	4228	10108	12518	5064	5887	23100	18078	9.14833	8.31	8.90752	9.55641	10.9745	7.96953	11.9443	11.3124	9.3792	9.80577	9.96499	8.96203	9.02064	12.1225	11.2566	-0.619607	0.644577
llmg_1774	llmg_1774	hypothetical protein	1272	679	1188	1558	2878	746	4087	3690	821	2058	2827	1031	1113	4286	3310	6.7261	6.10513	6.56077	7.1652	8.70347	5.84469	9.62809	9.09131	7.01659	7.51092	7.81938	6.6682	6.62008	9.6926	8.80787	-0.780073	0.499684
llmg_1775	cysK	O-acetylserine sulfhydrylase	612	418	424	404	473	728	392	538	455	1178	1148	1042	1421	366	399	5.67372	5.40799	5.0802	5.22401	6.10204	5.80958	6.24961	6.31665	6.16697	6.70727	6.52121	6.68348	6.97186	6.14684	5.76047	-1.46865	0.00038827
llmg_1776	metC	cystathionine gamma-synthase	470	413	397	328	383	570	204	366	393	1131	1280	955	1191	205	272	5.29466	5.39071	4.98589	4.92524	5.79859	5.45812	5.31103	5.76269	5.9563	6.64865	6.67788	6.55796	6.7176	5.314	5.21032	-1.71379	1.78264e-05
llmg_1777	accA	AccA protein	1882	1321	1999	1372	2232	2869	955	2119	759	1234	1113	2903	1263	769	1460	7.29034	7.06311	7.3102	6.98208	8.33695	7.78405	7.53189	8.29149	6.9035	6.77414	6.47664	8.15976	6.80212	7.21571	7.62788	0.523425	0.539918
llmg_1778	accD	acetyl-CoA carboxylase subunit beta	1725	1310	1705	1410	1985	2631	842	1735	760	1106	974	3086	1287	675	1268	7.16484	7.05107	7.08103	7.02143	8.16787	7.65924	7.35043	8.00326	6.90539	6.61647	6.28467	8.24789	6.82922	7.0279	7.4247	0.592644	0.468062
llmg_1779	accC	acetyl-CoA carboxylase biotin carboxylase subunit	2063	1565	1815	1279	1584	2522	735	1335	735	1296	1131	4188	1695	534	988	7.42264	7.30729	7.17109	6.88099	7.84257	7.59826	7.15463	7.62552	6.85723	6.84473	6.49973	8.68815	7.22585	6.69047	7.06523	0.351558	0.698302
llmg_1780	llmg_1780	hypothetical protein	162	102	120	67	76	194	27	52	55	95	84	341	149	28	37	3.77273	3.3952	3.28189	2.67247	3.48734	3.91663	2.44313	2.98105	3.14923	3.10798	2.79018	5.07807	3.73899	2.48967	2.38384	0.0558711	0.959019
llmg_1781	fabZ	(3R)-hydroxymyristoyl-ACP dehydratase	854	560	758	588	297	1020	153	216	324	820	615	1741	732	126	177	6.15273	5.82808	5.91434	5.76291	5.4333	6.29458	4.89856	5.00579	5.67882	6.1859	5.62362	7.42284	6.01716	4.61661	4.59489	-0.0913702	0.929982
llmg_1782	accB	acetyl-CoA carboxylase biotin carboxyl carrier protein subunit	1367	1160	1395	1169	795	1731	421	759	545	1104	944	3071	1330	293	502	6.82982	6.87592	6.79202	6.75149	6.84935	7.05602	6.3523	6.81203	6.42666	6.61387	6.23966	8.24086	6.87655	5.82697	6.09061	0.333851	0.693717
llmg_1783	fabF	3-oxoacyl-ACP synthase	4049	2921	3929	2999	2527	4929	1495	1987	1794	3402	2489	9780	4569	1094	1800	8.39459	8.20669	8.28414	8.10897	8.51593	8.56421	8.17787	8.19877	8.14303	8.2354	7.63585	9.91129	8.65516	7.72366	7.92961	0.232904	0.811995
llmg_1784	fabG	3-ketoacyl-ACP reductase	1277	931	1281	918	639	1594	317	556	510	1400	976	3376	1736	254	469	6.73175	6.55929	6.66927	6.40356	6.53486	6.93726	5.94419	6.36401	6.33114	6.95589	6.28762	8.37738	7.26028	5.62172	5.99283	-0.117535	0.896955
llmg_1785	fabD	malonyl CoA-acyl carrier protein transacylase	1746	1305	1705	1277	771	2338	335	532	745	1563	1271	4561	2328	283	449	7.18227	7.04556	7.08103	6.87874	6.80521	7.48909	6.02361	6.30052	6.87669	7.11453	6.66772	8.81117	7.6831	5.77706	5.93017	0.0753497	0.938098
llmg_1786	acpP	acyl carrier protein	6112	4298	4835	4311	1993	4714	1320	1081	3486	4443	6710	7619	6209	1167	645	8.98836	8.76356	8.58331	8.63217	8.17367	8.49991	7.9984	7.32141	9.1009	8.62031	9.06563	9.55115	9.09744	7.81676	6.45123	-0.252281	0.807931
llmg_1787	fabH	3-oxoacyl-ACP synthase	1638	1130	1544	1019	490	2097	236	282	627	1716	1063	5273	2665	216	278	7.0903	6.83819	6.93816	6.55379	6.15283	7.33234	5.5202	5.38822	6.6284	7.24906	6.41049	9.02036	7.87795	5.38902	5.24162	-0.131098	0.897796
llmg_1788	rmaG	MarR family transcriptional regulator	841	527	782	588	174	885	71	79	409	1102	712	2572	1356	46	79	6.13066	5.7408	5.95916	5.76291	4.66692	6.09036	3.80271	3.57109	6.01368	6.61126	5.83407	7.98524	6.90443	3.18441	3.44668	-0.410914	0.653213
llmg_1789	pmi	mannose-6-phosphate isomerase	6570	4686	6405	5622	1318	7111	693	770	2816	5614	5258	5618	5893	504	591	9.09257	8.8882	8.9888	9.01505	7.57762	9.09272	7.06987	6.83275	8.79311	8.95765	8.71399	9.11175	9.02211	6.60723	6.32541	0.161103	0.879875
llmg_1791	rbfA	ribosome-binding factor A	838	827	1104	848	939	796	1410	1989	548	1050	778	579	780	1076	1861	6.12552	6.38881	6.45522	6.28943	7.08911	5.93795	8.09348	8.20022	6.43456	6.54168	5.96151	5.83813	6.1085	7.69975	7.97765	0.0946687	0.918966
llmg_1792	infB	translation initiation factor IF-2	23657	21224	28615	21709	21450	24896	24980	34195	13550	20452	17898	18746	21054	19687	38434	10.9405	11.067	11.1478	10.9638	11.6007	10.9001	12.2394	12.3029	11.0591	10.8223	10.4807	10.8498	10.8587	11.8919	12.3447	0.397169	0.679245
llmg_1793	llmg_1793	hypothetical protein	1678	1741	2204	1996	1452	2459	1304	2077	1047	1607	1619	1422	1716	961	1961	7.12505	7.46085	7.45087	7.52215	7.71717	7.5618	7.98082	8.26263	7.36688	7.15452	7.01622	7.13125	7.24359	7.53686	8.0531	0.400453	0.573501
llmg_1794	llmg_1794	hypothetical protein	2179	2158	2817	2652	1805	3362	1713	2906	1246	1812	1963	1824	2121	1374	2268	7.50147	7.77029	7.80452	7.93171	8.03084	8.01262	8.37411	8.74688	7.61763	7.32749	7.29376	7.48995	7.5489	8.05213	8.26278	0.559358	0.410413
llmg_1796	nusA	transcription elongation factor NusA	7842	6902	8920	8035	5369	9489	5080	7173	4617	7149	5998	6268	6890	3362	6362	9.34781	9.44665	9.46647	9.53009	9.60272	9.50879	9.9418	10.05	9.50615	9.30623	8.90387	9.26964	9.24753	9.34239	9.7502	0.379736	0.65224
llmg_1797	llmg_1797	hypothetical protein	1484	1206	1682	1636	1100	1744	1116	1535	936	1497	1614	965	1183	774	989	6.94808	6.93193	7.06146	7.23558	7.31709	7.06679	7.75642	7.82672	7.20542	7.05238	7.01176	6.57296	6.7079	7.22505	7.06669	0.119051	0.879875
llmg_1798	lrgA	LrgA family protein	75	31	136	134	17	53	43	65	69	114	184	145	120	49	56	2.68742	1.74205	3.45876	3.64828	1.41854	2.09753	3.09343	3.29521	3.46939	3.3651	3.8972	3.85653	3.43224	3.2735	2.96173	-0.10235	0.912584
llmg_1799	lrgB	LrgB family protein	205	97	268	248	141	116	189	236	174	256	303	332	285	226	257	4.10766	3.32418	4.42362	4.52513	4.36634	3.18825	5.20146	5.13274	4.78705	4.51565	4.60873	5.03972	4.66367	5.45399	5.12897	-0.0887247	0.927025
llmg_1800	llmg_1800	hypothetical protein	45	73	72	58	113	85	126	210	26	59	42	43	48	218	269	1.98176	2.9241	2.56573	2.47178	4.05064	2.75185	4.62064	4.96542	2.10626	2.44225	1.83373	2.15212	2.15219	5.40225	5.19441	0.36733	0.709361
llmg_1801	srtC	sortase	92	56	92	57	108	65	148	214	53	64	51	43	42	185	331	2.97336	2.55381	2.9081	2.44766	3.9862	2.37873	4.85097	4.99245	3.09709	2.55521	2.09862	2.15212	1.96934	5.16673	5.49207	0.367986	0.709361
llmg_1802	llmg_1802	hypothetical protein	271	205	299	206	330	183	394	493	203	180	204	181	178	516	863	4.506	4.38757	4.58005	4.26014	5.58459	3.83364	6.25694	6.19098	5.00786	4.01313	4.04405	4.17227	3.99182	6.64111	6.87041	0.405044	0.646453
llmg_1803	llmg_1803	hypothetical protein	218	185	329	213	379	216	378	457	177	225	208	171	190	614	797	4.1953	4.24105	4.71683	4.30783	5.7835	4.06954	6.1973	6.08192	4.81152	4.33127	4.07171	4.09126	4.08473	6.89149	6.75584	0.32351	0.724395
llmg_1804	llmg_1804	Rgg family transcriptional regulator	48	19	72	64	17	17	4	7	24	42	30	23	24	5	10	2.07002	1.09239	2.56573	2.60862	1.41854	0.600967	-0.0200138	0.317656	1.99668	1.97452	1.38222	1.30804	1.2194	0.235192	0.64643	0.924611	0.207816
llmg_1805	engA	GTP-binding protein EngA	5656	5809	6433	4893	2013	6269	1435	1869	2677	4593	4592	4808	5396	1272	1734	8.87655	9.198	8.99509	8.81478	8.18807	8.91098	8.11882	8.11051	8.72011	8.66819	8.51871	8.88723	8.89505	7.94094	7.87577	0.312532	0.71982
llmg_1806	llmg_1806	hypothetical protein	857	874	742	661	243	1051	124	243	328	818	609	541	716	122	219	6.15777	6.46836	5.88368	5.93112	5.14536	6.33766	4.59776	5.17465	5.69645	6.18239	5.60954	5.74057	5.98538	4.57048	4.89965	-0.0164509	0.987015
llmg_1807	llmg_1807	nitroreductase	1976	2051	2273	1817	750	2419	437	621	829	1811	1728	1619	1915	340	602	7.36056	7.697	7.49529	7.38676	6.76545	7.53817	6.40598	6.52313	7.03055	7.32669	7.11007	7.31816	7.40167	6.04086	6.35195	0.219952	0.778987
llmg_1808	dnaI	primosomal protein DnaI	3029	2744	2983	2745	1051	3195	568	989	1328	2581	2475	2021	2655	540	999	7.97617	8.11658	7.88705	7.98139	7.25144	7.93917	6.78341	7.19327	7.70949	7.83727	7.62772	7.63775	7.87254	6.70656	7.08118	0.198882	0.810489
llmg_1809	dnaB	chromosome replication initiation / membrane attachment protein	2682	2337	2812	2212	968	3067	495	852	1107	2330	2259	1928	2252	514	765	7.8008	7.88514	7.80196	7.67023	7.13293	7.88024	6.58535	6.97849	7.44718	7.68981	7.49613	7.56986	7.63526	6.63552	6.69684	0.141582	0.864975
llmg_1810	nrdR	transcriptional regulator NrdR	1102	914	893	930	322	1265	151	234	463	933	1090	827	1005	102	220	6.51958	6.53277	6.15004	6.42225	5.54935	6.60439	4.87971	5.12053	6.19204	6.37165	6.44659	6.35085	6.47316	4.31469	4.90617	-0.117528	0.88547
llmg_1811	trmB	tRNA (guanine-N(7)-)-methyltransferase	1549	1401	1145	1328	346	1860	124	199	825	1757	1763	1450	1553	89	141	7.00983	7.14781	6.50771	6.93513	5.65261	7.15955	4.59776	4.88834	7.02359	7.28308	7.13895	7.15934	7.09981	4.12024	4.27007	-0.476508	0.545199
llmg_1812	llmg_1812	kinase	6883	6108	6518	6132	2751	7935	1594	1860	3535	6344	6724	5806	6752	1390	1732	9.15969	9.27039	9.01402	9.14028	8.63839	9.25084	8.27031	8.10355	9.12103	9.13394	9.06864	9.15922	9.21835	8.06882	7.8741	-0.0231447	0.9829
llmg_1813	llmg_1813	hypothetical protein	1915	1878	1829	1625	686	2212	357	474	1274	2065	2122	1682	1989	293	401	7.31538	7.57	7.18216	7.22586	6.63703	7.40926	6.11508	6.13445	7.64966	7.51581	7.40598	7.37317	7.4563	5.82697	5.76766	-0.258079	0.729293
llmg_1814	dnaC	DnaC protein	4649	4031	4653	3877	2277	5182	1510	1900	2376	4077	4671	3964	4757	1593	2235	8.59383	8.67108	8.52799	8.47918	8.36573	8.63639	8.19226	8.13422	8.54812	8.49636	8.5433	8.60888	8.7133	8.26534	8.24165	-0.0162395	0.986377
llmg_1815	rplI	50S ribosomal protein L9	1649	1659	1945	1588	1461	2064	1191	1310	1085	1872	2452	1898	2149	1387	1722	7.09994	7.39133	7.27075	7.19268	7.72607	7.30948	7.85016	7.59828	7.41825	7.37443	7.61427	7.54726	7.5678	8.06571	7.86576	-0.267427	0.723587
llmg_1816	llmg_1816	RecJ-like protein	4763	4207	5236	4363	2181	5056	1333	1618	2830	5407	5913	5148	5754	1497	2214	8.62876	8.7327	8.6982	8.64946	8.30363	8.60089	8.01253	7.90262	8.80026	8.90347	8.88329	8.98576	8.98769	8.17573	8.22804	-0.219472	0.79162
llmg_1817	llmg_1817	beta-phosphoglucomutase	1090	780	902	912	255	1127	111	113	666	1271	1837	1283	1394	88	111	6.50382	6.30461	6.16446	6.39412	5.2145	6.43813	4.43946	4.07973	6.71528	6.81668	7.19818	6.98308	6.94423	4.10414	3.92921	-0.737838	0.250251
llmg_1818	rmaA	MarR family transcriptional regulator	56	65	64	90	14	51	56	42	27	46	69	36	38	43	51	2.28197	2.76159	2.40225	3.08592	1.16274	2.04484	3.46617	2.68212	2.15807	2.09899	2.51597	1.90909	1.83315	3.08946	2.83064	0.472416	0.585023
llmg_1819	llmg_1819	hypothetical protein	271	204	251	260	120	170	199	246	122	159	240	124	162	200	262	4.506	4.38059	4.33004	4.59269	4.13627	3.72897	5.27542	5.19225	4.27955	3.83666	4.27573	3.63439	3.85783	5.27857	5.1566	0.396964	0.548119
llmg_1820	thrA	aspartate kinase	2284	1656	3911	2741	779	1926	609	772	1042	1814	1703	1824	2158	550	824	7.56929	7.38872	8.27752	7.97929	6.82007	7.20979	6.88377	6.83648	7.35999	7.32908	7.08908	7.48995	7.57382	6.73298	6.80382	0.923061	0.0743351
llmg_1821	llmg_1821	hypothetical protein	107	115	100	100	94	103	142	173	39	97	117	57	95	121	270	3.1858	3.56497	3.02513	3.23432	3.78877	3.021	4.79171	4.68789	2.66735	3.13731	3.25571	2.54175	3.10264	4.55871	5.19974	-0.067054	0.941706
llmg_1822	llmg_1822	hypothetical protein	1833	1399	3019	2223	1885	1857	2145	2365	970	1705	1812	1462	1803	2569	3679	7.25233	7.14575	7.90434	7.67738	8.09335	7.15723	8.69838	8.44985	7.25683	7.2398	7.17844	7.17121	7.31484	8.95442	8.96029	0.586571	0.41881
llmg_1823	ansB	L-asparaginase	522	403	597	401	134	602	91	92	411	689	703	786	845	79	74	5.44527	5.35553	5.57124	5.21332	4.29365	5.53655	4.15593	3.78723	6.0207	5.93558	5.81579	6.27769	6.22364	3.95051	3.35425	-0.475068	0.525796
llmg_1824	llmg_1824	hypothetical protein	28	29	48	24	31	65	35	27	17	50	55	33	38	16	14	1.34352	1.65212	2.00637	1.27482	2.23266	2.37873	2.80461	2.07092	1.5304	2.21356	2.20235	1.79095	1.83315	1.72259	1.07493	-0.541507	0.494829
llmg_1825	llmg_1825	hypothetical protein	1047	980	1309	998	743	1541	552	786	633	1121	1371	1028	1089	658	872	6.44589	6.63313	6.7004	6.52382	6.75194	6.88856	6.74226	6.86237	6.64211	6.63587	6.77677	6.664	6.5887	6.99116	6.88535	-0.0933551	0.896955
llmg_1826	llmg_1826	hypothetical protein	1663	1637	1837	1497	942	2752	780	890	975	1479	1715	1399	1596	802	1140	7.11211	7.37209	7.18844	7.10767	7.09371	7.72404	7.24023	7.04133	7.26423	7.03496	7.09919	7.10776	7.13915	7.27625	7.27138	0.0813214	0.92321
llmg_1827	llmg_1827	acetyltransferase	1218	1034	1149	1045	825	1544	756	936	729	1104	1684	1037	1180	986	1024	6.66365	6.71035	6.51273	6.59006	6.90269	6.89136	7.19521	7.11392	6.84542	6.61387	7.07291	6.67655	6.70424	7.57386	7.11678	-0.310452	0.649075
llmg_1828	menF	menaquinone-specific isochorismate synthase	935	776	1043	903	349	797	229	366	444	931	739	699	805	261	392	6.28308	6.29722	6.37343	6.37985	5.66501	5.93975	5.47697	5.76269	6.13177	6.36856	5.88757	6.10894	6.15388	5.66078	5.73504	0.229505	0.729293
llmg_1829	menD	2-oxoglutarate decarboxylase	2411	2173	2207	1792	1468	2020	1164	1832	1155	1790	1630	1698	2008	1137	2047	7.64727	7.78027	7.45283	7.3668	7.73296	7.27844	7.81711	8.08168	7.50834	7.30989	7.02597	7.38681	7.47	7.77922	8.11498	0.235945	0.757624
llmg_1830	menX	menaquinone biosynthesis-like protein	1391	1276	1235	975	1025	1191	831	1370	665	986	885	896	1118	872	1458	6.85488	7.01319	6.61663	6.49026	7.21535	6.51763	7.33148	7.66282	6.71311	6.45116	6.14682	6.46618	6.62654	7.39681	7.6259	0.248597	0.738799
llmg_1831	menB	naphthoate synthase	12257	10076	12499	9389	5233	9658	4523	4209	6148	7454	9587	8177	8922	4750	5702	9.99195	9.99234	9.95304	9.7547	9.56571	9.53425	9.77429	9.2811	9.9192	9.36648	9.58023	9.65309	9.62027	9.84086	9.59223	0.380064	0.65224
llmg_1832	menE	O-succinylbenzoic acid--CoA ligase	1253	1130	1354	1262	340	1384	171	300	503	917	881	686	886	187	275	6.70444	6.83819	6.74907	6.86172	5.62748	6.73383	5.05794	5.47705	6.31126	6.34676	6.14031	6.08194	6.29181	5.18216	5.22606	0.560529	0.39659
llmg_1833	menC	o-succinylbenzoate synthase	1263	1086	1373	991	430	1447	261	457	359	911	919	758	909	296	360	6.71588	6.781	6.76913	6.51368	5.96498	6.79793	5.66483	6.08192	5.82622	6.33731	6.20105	6.2255	6.32868	5.84161	5.61269	0.377317	0.588665
llmg_1834	llmg_1834	hypothetical protein	1158	819	1102	838	501	1157	318	458	437	704	637	614	781	389	499	6.59093	6.37482	6.45262	6.27236	6.18476	6.47594	5.94872	6.08506	6.10891	5.96655	5.67412	5.9225	6.11035	6.23451	6.08199	0.539503	0.337755
llmg_1835	rliC	LacI family transcriptional regulator	406	306	336	341	176	290	162	229	216	522	512	360	351	185	165	5.08471	4.96065	4.74696	4.98094	4.68327	4.48991	4.98045	5.08956	5.09684	5.53673	5.36043	5.15581	4.96191	5.16673	4.49453	-0.586158	0.314919
llmg_1836	xylS	alpha-xylosidase	172	123	164	177	86	134	76	129	76	179	168	102	115	69	137	3.85784	3.66032	3.72409	4.04386	3.6625	3.39185	3.89945	4.26853	3.60624	4.0052	3.76791	3.35792	3.37207	3.75812	4.22901	0.000835886	0.999386
llmg_1837	llmg_1837	hypothetical protein	17	18	14	16	1	11	4	21	11	10	12	10	10	0	4	0.699569	1.02234	0.402693	0.751704	-1.48704	0.078921	-0.0200138	1.729	0.958985	0.133841	0.22633	0.258637	0.129419	-2.23808	-0.408709	0.473247	0.706763
llmg_1838	llmg_1838	sugar ABC transporter substrate-binding protein	147	144	156	133	130	131	100	161	63	111	140	75	115	147	163	3.63483	3.88419	3.65313	3.63766	4.25041	3.35985	4.29045	4.58506	3.34077	3.32742	3.50936	2.92501	3.37207	4.83722	4.4771	0.227612	0.781837
llmg_1839	llmg_1839	sugar ABC transporter permease	38	24	23	23	26	25	5	29	14	26	19	30	27	11	32	1.75203	1.39924	1.02542	1.2189	1.99136	1.09135	0.238526	2.16899	1.2728	1.32975	0.789623	1.66225	1.37465	1.22353	2.18352	0.0468449	0.969761
llmg_1840	tnp981	transposase for insertion sequence element IS981O	37	24	34	21	20	38	17	25	7	9	43	15	16	27	19	1.71601	1.39924	1.53988	1.10012	1.63574	1.64547	1.80841	1.9657	0.394112	0.0124783	1.86568	0.755774	0.698649	2.43922	1.47679	0.121283	0.925071
llmg_1841	llmg_1841	hypothetical protein	24	31	46	25	30	23	19	31	7	23	27	17	22	15	22	1.14107	1.74205	1.94827	1.32865	2.18752	0.983486	1.95965	2.26081	0.394112	1.16866	1.24319	0.914881	1.10576	1.63564	1.67323	0.507632	0.593072
llmg_1843	llmg_1843	hypothetical protein	2676	2094	3389	2500	2394	2912	1514	1668	960	1394	1539	1440	1951	1934	2994	7.79757	7.7269	8.07099	7.84663	8.43797	7.80549	8.19607	7.94649	7.2419	6.94971	6.94323	7.14937	7.42851	8.54501	8.66319	1.01792	0.0750523
llmg_1844	llmg_1844	hypothetical protein	3365	2672	5276	3919	3610	4386	2474	3336	1305	2544	2495	2204	2708	3097	4531	8.12781	8.07824	8.70917	8.49471	9.03025	8.39592	8.90415	8.94587	7.68431	7.81646	7.63932	7.76268	7.90103	9.22398	9.26069	0.875975	0.16626
llmg_1845	llmg_1845	metal-dependent hydrolase	2653	2379	4803	4043	2891	3749	1713	2465	1206	2320	2439	2162	2737	2031	3125	7.78513	7.91082	8.57373	8.53963	8.70997	8.16968	8.37411	8.50956	7.57061	7.68361	7.60661	7.73495	7.91638	8.61557	8.72494	0.911841	0.124356
llmg_1846	cspB	cold shock-like protein cspB	5760	6740	5821	8042	715	11260	107	142	2238	3731	6634	4683	6319	109	142	8.90282	9.41239	8.85092	9.53134	6.69664	9.7556	4.38704	4.4056	8.46185	8.36849	9.04921	8.84924	9.12276	4.40946	4.28015	0.482407	0.716262
llmg_1847	cspA	cold shock-like protein cspA	950	812	730	821	103	989	24	13	447	1179	840	543	677	8	18	6.30598	6.36247	5.86024	6.24287	3.91875	6.25018	2.28021	1.0928	6.14145	6.70849	6.07176	5.74588	5.90486	0.812392	1.40487	-0.361735	0.750376
llmg_1848	llmg_1848	hypothetical protein	332	309	168	149	40	649	1	7	80	193	215	146	187	5	3	4.79642	4.97463	3.75831	3.7989	2.58568	5.64453	-1.30211	0.317656	3.67899	4.11246	4.11887	3.86631	4.06205	0.235192	-0.694403	-0.341383	0.801185
llmg_1849	metE2	hypothetical protein	475	306	388	337	197	617	42	77	344	893	1111	1014	1008	38	50	5.30984	4.96065	4.95303	4.96403	4.84462	5.5719	3.06033	3.53477	5.76488	6.3086	6.47405	6.64426	6.47745	2.91584	2.80293	-1.44108	0.00175684
llmg_1850	qor	quinone oxidoreductase	3183	2201	5069	4209	2348	3514	2477	2680	1084	1727	2240	1143	1568	2941	3730	8.04766	7.79873	8.65146	8.59764	8.41	8.07636	8.9059	8.63014	7.41692	7.25827	7.48396	6.81668	7.11365	9.14944	8.98014	1.25025	0.0215542
llmg_1851	llmg_1851	hypothetical protein	630	485	565	615	258	916	234	261	472	727	1090	830	907	275	351	5.71537	5.62147	5.49213	5.82743	5.23128	6.13987	5.50798	5.27716	6.21974	6.01277	6.44659	6.35606	6.32551	5.73585	5.57633	-0.578811	0.35916
llmg_1852	llmg_1852	hypothetical protein	239	254	325	275	131	243	49	93	110	293	172	126	157	50	91	4.32652	4.69396	4.69933	4.67292	4.26134	4.23744	3.27748	3.80259	4.13189	4.70872	3.80133	3.65709	3.81327	3.30201	3.64699	0.365582	0.631675
llmg_1853	llmg_1853	ABC transporter ATP-binding and permease	4596	4775	7599	5612	3051	5737	1407	1808	2134	3233	3769	3365	4172	1341	1970	8.57729	8.91533	9.23531	9.01248	8.78764	8.7831	8.09041	8.06267	8.39324	8.16194	8.23395	8.37267	8.52409	8.01709	8.0597	0.930276	0.118491
llmg_1854	apl	alkaline phosphatase	353	229	213	178	342	192	241	366	288	390	558	306	307	236	338	4.88425	4.54577	4.09592	4.05188	5.6359	3.90189	5.55031	5.76269	5.50964	5.11838	5.48394	4.92286	4.77008	5.51616	5.52213	-1.24866	0.0479217
llmg_1855	llmg_1855	hypothetical protein	41	19	29	30	20	30	14	14	40	52	103	63	76	14	25	1.85499	1.09239	1.32841	1.57125	1.63574	1.33027	1.54689	1.18944	2.70267	2.2676	3.07619	2.68112	2.78958	1.54312	1.8461	-1.34375	0.030869
llmg_1856	lmrA	multidrug resistance ABC transporter ATP-binding protein/permease	660	643	1738	1668	13915	1812	54977	58394	669	678	636	522	525	48790	88986	5.78222	6.02678	7.10864	7.26349	10.9764	7.12189	13.3774	13.0749	6.72175	5.91244	5.67186	5.6892	5.5395	13.2011	13.5559	1.3942	0.250251
llmg_1857	llmg_1857	esterase	46	44	153	217	1023	188	3515	4825	39	60	52	28	51	2561	5874	2.01179	2.22002	3.62559	4.33438	7.21254	3.87195	9.41064	9.47809	2.66735	2.46556	2.12526	1.5696	2.2356	8.94992	9.63509	1.75918	0.0722705
llmg_1859	llmg_1859	flavodoxin	78	107	318	423	1392	322	4644	6395	85	85	108	70	72	3478	7490	2.74218	3.46288	4.66817	5.28994	7.65635	4.63956	9.81237	9.8844	3.76505	2.95169	3.1429	2.82835	2.71403	9.39131	9.98563	1.98737	0.0281731
llmg_1860	rmaB	MarR family transcriptional regulator	280	220	679	794	2051	720	4952	6687	173	230	283	180	224	3233	6893	4.5527	4.48846	5.75615	6.19477	8.21503	5.7937	9.90499	9.9488	4.7788	4.36265	4.5111	4.16437	4.31949	9.28596	9.86582	1.5618	0.0542763
llmg_1861	cydD	cytochrome D ABC transporter ATP binding and permease	2755	2486	2424	2468	1757	2455	1155	2064	1252	1533	2166	1118	1486	1065	1729	7.8395	7.97424	7.58798	7.82807	7.99199	7.55946	7.80592	8.25358	7.62455	7.08661	7.43555	6.78484	7.03628	7.68494	7.87161	0.441768	0.531626
llmg_1862	cydC	cytochrome D ABC transporter ATP binding and permease	1830	1638	1761	1714	1191	1882	707	1362	760	1126	1455	720	1013	801	1356	7.24997	7.37297	7.12758	7.30268	7.43162	7.17649	7.09868	7.65438	6.90539	6.64227	6.8624	6.15152	6.48457	7.27445	7.52138	0.461853	0.490925
llmg_1863	cydB	cytochrome d ubiquinol oxidase. subunit II	6074	5371	5943	5363	8729	5666	7486	12379	3263	3368	4704	2517	3154	8142	12222	8.97937	9.08495	8.88084	8.94704	10.3037	8.76514	10.5011	10.8371	9.00556	8.22092	8.55345	7.95408	8.1208	10.6182	10.692	0.517806	0.588665
llmg_1864	cydA	cytochrome bd-I ubiquinol oxidase subunit I	7560	6856	7381	7055	9910	6571	7729	14415	4230	4581	6063	3341	4451	9115	14615	9.29499	9.437	9.19333	9.34249	10.4868	8.97883	10.5472	11.0568	9.37989	8.66442	8.91941	8.36235	8.61743	10.781	10.9499	0.472462	0.631675
llmg_1865	dtpT	di-/tripeptide transporter	19012	12845	15158	13637	4630	19952	3681	4409	12478	17518	25041	23426	25257	3170	4131	10.6251	10.3426	10.2313	10.2931	9.38914	10.5808	9.47719	9.34805	10.9402	10.599	10.9651	11.1713	11.1213	9.25758	9.1274	-0.531209	0.556533
llmg_1867	llmg_1867	hypothetical protein	16	20	41	57	8	37	3	5	15	31	21	21	29	7	7	0.623828	1.15921	1.7919	2.44766	0.454354	1.60964	-0.335227	-0.0728173	1.36387	1.56375	0.917066	1.18851	1.46959	0.644411	0.213246	0.938835	0.240168
llmg_1869	apu	amylopullulanase	156	152	145	180	108	155	94	176	71	106	92	60	52	108	160	3.71914	3.96111	3.54948	4.0678	3.9862	3.59793	4.20218	4.71249	3.50983	3.26236	2.91758	2.61312	2.26236	4.3963	4.45056	0.744619	0.222388
llmg_1871	glgP	glycogen phosphorylase	260	247	334	287	322	276	185	467	128	189	182	131	149	219	322	4.44679	4.65397	4.73842	4.73404	5.54935	4.41922	5.17078	6.11305	4.34808	4.08262	3.88166	3.7123	3.73899	5.40882	5.45249	0.758355	0.27405
llmg_1872	glgA	glycogen synthase	144	134	213	183	234	201	78	266	69	97	54	50	55	118	196	3.6056	3.7819	4.09592	4.09135	5.09125	3.96707	3.9364	5.30439	3.46939	3.13731	2.17711	2.36005	2.3398	4.52282	4.74077	1.38747	0.0489662
llmg_1873	glgD	glucose-1-phosphate adenylyltransferase	99	123	331	257	486	224	257	840	16	39	29	40	38	344	582	3.0764	3.66032	4.7255	4.5761	6.14104	4.12136	5.64264	6.95806	1.44954	1.87358	1.33735	2.05293	1.83315	6.05768	6.30333	3.10955	7.20117e-06
llmg_1874	glgC	glucose-1-phosphate adenylyltransferase	220	217	570	463	884	286	442	1245	40	98	86	80	107	619	1122	4.20833	4.46884	5.50478	5.41962	7.00218	4.47006	6.42235	7.52494	2.70267	3.15175	2.8231	3.01561	3.27025	6.90317	7.24845	2.49656	0.000608745
llmg_1878	nusB	transcription termination protein nusB	3105	2863	2620	2647	1168	3037	571	779	2551	4999	5963	4165	4586	505	674	8.01189	8.17778	7.70003	7.92899	7.40352	7.86607	6.79099	6.84948	8.65059	8.79033	8.89543	8.6802	8.66051	6.61009	6.51453	-1.02549	0.0692793
llmg_1879	llmg_1879	hypothetical protein	2945	2310	2194	1985	939	2717	376	580	2223	4171	4359	3980	4393	363	612	7.93563	7.8684	7.44432	7.51419	7.08911	7.70559	6.18966	6.42482	8.45215	8.52922	8.44363	8.61469	8.59851	6.135	6.37565	-1.0082	0.0661116
llmg_1880	efp	elongation factor P	5291	4223	3833	3836	1548	4840	713	931	4066	7305	8636	6968	7306	752	996	8.78035	8.73818	8.24848	8.46385	7.80944	8.53794	7.11085	7.10621	9.32286	9.33736	9.42956	9.42233	9.33207	7.18351	7.07685	-1.02449	0.0983798
llmg_1881	pepP	aminopeptidase	425	318	861	629	454	444	232	395	219	456	605	483	531	252	468	5.15029	5.01578	6.09755	5.85978	6.04308	5.09969	5.49566	5.87229	5.11661	5.34266	5.60007	5.57766	5.55582	5.61037	5.98976	0.508364	0.448602
llmg_1882	ksgA	dimethyladenosine transferase	922	670	626	528	760	916	737	1202	494	958	903	942	1038	750	1334	6.26294	6.08593	5.63938	5.60827	6.78452	6.13987	7.15854	7.47429	6.28528	6.4097	6.17578	6.53824	6.51966	7.17967	7.49781	-0.675599	0.232568
llmg_1883	llmg_1883	hypothetical protein	392	327	308	234	359	439	404	569	211	442	398	300	328	339	643	5.0344	5.05578	4.62247	4.44209	5.7056	5.08345	6.293	6.39727	5.06326	5.29791	4.99918	4.8945	4.86482	6.03662	6.44676	-0.624798	0.299275
llmg_1884	flaR	DNA topology modulation protein FlaR	176	127	191	185	179	202	166	291	89	209	181	133	163	118	320	3.89053	3.70572	3.94069	4.10683	4.70745	3.97413	5.01541	5.43332	3.83038	4.22601	3.87382	3.73381	3.86658	4.52282	5.44355	-0.0347256	0.969449
llmg_1885	tatD	deoxyribonuclease	599	391	510	526	617	684	361	687	308	672	772	558	691	356	669	5.64288	5.31215	5.34511	5.60282	6.48443	5.71999	6.13111	6.66852	5.60606	5.89967	5.95038	5.78504	5.93429	6.10699	6.50381	-0.447564	0.508057
llmg_1886	intTn5276	IntTn5276 protein	288	279	254	247	260	314	144	226	155	382	417	301	291	112	179	4.59298	4.82833	4.347	4.51936	5.24235	4.60358	4.81174	5.07066	4.62159	5.08866	5.06603	4.89926	4.69348	4.44825	4.61096	-0.646841	0.264403
llmg_1893	tnp904	transposase for insertion sequence IS904H	173	162	223	157	91	188	82	74	81	105	101	111	133	64	110	3.86608	4.05182	4.1613	3.87323	3.74271	3.87195	4.00757	3.4785	3.69662	3.24899	3.04862	3.47749	3.57786	3.65136	3.91633	0.888862	0.0872226
llmg_1894	llmg_1894	phosphoglycerate mutase	18	19	29	13	12	13	9	9	17	16	6	10	15	17	12	0.771532	1.09239	1.32841	0.493458	0.962934	0.274684	0.966461	0.624642	1.5304	0.703417	-0.533426	0.258637	0.618047	1.80459	0.87653	0.902896	0.364055
llmg_1895	phoU	phosphate transport system regulator phoU	1443	1355	1562	1312	2871	1476	2563	5021	1031	1976	2206	2545	2609	2963	4803	6.90773	7.09972	6.95486	6.91768	8.69996	6.8265	8.95511	9.53552	7.3447	7.45233	7.46192	7.97003	7.84734	9.16019	9.34477	-0.521449	0.591095
llmg_1896	pstA	phosphate transporter ATP-binding protein	2001	1779	1925	1663	3978	1944	3446	6599	1298	2807	2677	3266	3099	4352	7295	7.37867	7.49196	7.25586	7.25916	9.17024	7.22319	9.38205	9.92969	7.67656	7.95826	7.7408	8.32962	8.09544	9.71464	9.94758	-0.596731	0.545199
llmg_1897	pstB	phosphate transporter ATP-binding protein	1520	1423	1489	1255	3217	1708	2978	5896	1029	1952	1976	2281	2381	4108	6687	6.98261	7.17025	6.88593	6.85371	8.86404	7.03675	9.17154	9.76722	7.3419	7.43472	7.30327	7.81217	7.71554	9.63142	9.82206	-0.501282	0.606545
llmg_1898	pstC	phosphate ABC transporter permease	2484	2176	2395	1995	6422	2946	6272	9871	1606	2812	2740	4176	4117	8839	12909	7.69026	7.78226	7.57063	7.52143	9.86102	7.82222	10.2458	10.5105	7.98345	7.96083	7.77432	8.68401	8.50495	10.7367	10.7708	-0.324635	0.76542
llmg_1899	pstD	phosphate ABC transporter permease	2821	2150	2600	1992	5337	2699	6008	8741	1724	2932	2778	3733	4109	8431	11999	7.87363	7.76494	7.68899	7.51926	9.59409	7.69601	10.1838	10.3352	8.08566	8.02106	7.79417	8.52231	8.50215	10.6685	10.6654	-0.305696	0.775092
llmg_1900	pstE	phosphate transport substrate binding protein pstE	1583	1211	1567	1209	1889	1549	2054	2741	802	1667	1885	1624	1712	2410	3365	7.0411	6.93789	6.95946	6.79994	8.09641	6.89602	8.63587	8.66259	6.98286	7.20733	7.23534	7.32261	7.24023	8.86229	8.83164	-0.339963	0.684072
llmg_1901	pstF	phosphate transport substrate binding protein pstF	77	62	92	40	35	106	19	23	20	36	50	39	43	22	21	2.72415	2.6956	2.9081	1.96033	2.40029	3.06135	1.95965	1.8522	1.7489	1.76504	2.07148	2.0183	2.00147	2.15652	1.61067	0.614645	0.432836
llmg_1902	smpB	SsrA-binding protein	594	395	458	423	511	516	580	497	284	621	792	512	525	574	721	5.63083	5.32676	5.19081	5.28994	6.21319	5.31525	6.81351	6.20261	5.48955	5.78622	5.98715	5.66141	5.5395	6.79448	6.61156	-0.651947	0.303734
llmg_1903	llmg_1903	transcriptional regulator	87	72	85	89	96	75	103	94	50	89	97	52	84	89	91	2.89498	2.90476	2.79728	3.0702	3.81868	2.57732	4.33264	3.81779	3.01517	3.01625	2.99184	2.41434	2.92975	4.12024	3.64699	-0.0667574	0.94724
llmg_1905	llmg_1905	esterase	105	61	156	111	49	138	17	46	54	122	132	98	104	27	20	3.15922	2.67291	3.65313	3.38165	2.86907	3.43344	1.80841	2.80921	3.1234	3.461	3.42609	3.30142	3.23014	2.43922	1.54528	0.0825757	0.934747
llmg_1906	alaS	alanyl-tRNA synthetase	8811	7617	5980	5124	4395	7019	2279	3671	6492	11724	13123	11726	12762	2647	4281	9.51584	9.58881	8.88979	8.8813	9.31401	9.07394	8.78576	9.08387	9.99773	10.0197	10.0331	10.173	10.1366	8.99756	9.17884	-1.14118	0.0612126
llmg_1907	pmpA	foldase prsA	10435	8652	11751	8732	5545	9844	2808	3602	5964	11158	12060	9688	11564	3392	4916	9.75983	9.77258	9.86404	9.65007	9.64924	9.56176	9.08677	9.05651	9.87538	9.94832	9.91122	9.89766	9.99439	9.3552	9.37831	-0.168901	0.856165
llmg_1908	llmg_1908	methyltransferase	1195	1251	1645	1264	1236	1835	779	1340	665	1061	1361	1136	1316	763	1372	6.6362	6.98469	7.02943	6.864	7.48506	7.14006	7.23839	7.63091	6.71311	6.55668	6.76623	6.80784	6.86131	7.20443	7.53829	0.28433	0.698302
llmg_1909	pepF	PepF protein	1915	1792	2532	2256	1429	2557	850	1616	971	1890	2190	1557	1775	905	1435	7.31538	7.50245	7.6508	7.69862	7.69415	7.61812	7.36406	7.90084	7.25831	7.38821	7.45143	7.26191	7.29229	7.45034	7.60299	0.254982	0.726189
llmg_1911	llmg_1911	hypothetical protein	1037	713	1011	842	668	917	516	980	581	1038	1315	756	825	717	928	6.43208	6.1754	6.32859	6.27921	6.59875	6.14144	6.64517	7.1801	6.51872	6.52513	6.71672	6.2217	6.18918	7.11485	6.97499	-0.320757	0.637218
llmg_1912	llmg_1912	hypothetical protein	663	416	316	396	28	622	12	40	146	524	382	428	680	30	17	5.78874	5.4011	4.65915	5.19532	2.09277	5.58349	1.34183	2.61411	4.53605	5.54222	4.94039	5.40407	5.91122	2.58557	1.32919	-0.322408	0.832782
llmg_1913	pbuO	xanthine/uracil/vitamin C permease	4146	2922	2861	2853	484	3894	478	828	1918	5831	10579	6520	7064	479	561	8.42872	8.20718	7.82686	8.03702	6.13511	8.22439	6.53505	6.93733	8.23938	9.01234	9.72224	9.32649	9.28349	6.534	6.25046	-1.47554	0.0535458
llmg_1914	llmg_1914	hypothetical protein	1233	901	1140	985	501	1296	375	410	850	1378	1837	1453	1524	468	559	6.68127	6.51215	6.50141	6.50494	6.18476	6.63925	6.18583	5.92587	7.06659	6.93308	7.19818	7.16231	7.07265	6.50056	6.24532	-0.569649	0.327636
llmg_1915	llmg_1915	Fe-S oxidoreductase	176	76	288	167	144	120	84	167	40	107	74	73	83	130	254	3.89053	2.98061	4.52647	3.96107	4.3964	3.23604	4.04188	4.63739	2.70267	3.27561	2.61328	2.88712	2.91296	4.66132	5.11213	1.31363	0.0514949
llmg_1916	llmg_1916	electron transport protein	293	201	418	280	431	246	304	468	115	149	141	156	218	411	629	4.6176	4.35944	5.05977	4.6987	5.96832	4.25495	5.884	6.11613	4.19527	3.74439	3.51943	3.96054	4.28074	6.31366	6.41508	1.26858	0.0476488
llmg_1917	llmg_1917	hypothetical protein	123	117	98	100	215	106	130	207	53	51	57	56	69	177	256	3.38247	3.58941	2.99675	3.23432	4.96987	3.06135	4.66535	4.9448	3.09709	2.24083	2.25155	2.51715	2.65466	5.10334	5.12338	0.901754	0.278083
llmg_1918	llmg_1918	hypothetical protein	7414	6780	12934	11195	13088	11637	12611	14793	3720	6004	7761	5077	5519	10167	12413	9.26686	9.42092	10.0024	10.0085	10.888	9.8031	11.2534	11.0941	9.19459	9.0545	9.27549	8.96573	8.92755	10.9386	10.7143	0.836417	0.278083
llmg_1919	llmg_1919	hypothetical protein	6133	5756	8572	7422	4515	7464	3208	5415	1869	4156	3784	2189	3103	3501	5238	8.99331	9.18479	9.40908	9.41563	9.35286	9.16259	9.27883	9.64448	8.20207	8.52403	8.23967	7.75283	8.0973	9.40082	9.46981	1.02397	0.0983798
llmg_1920	llmg_1920	hypothetical protein	2697	2545	2698	3452	355	4279	160	94	2170	3940	5348	4245	4387	118	96	7.80883	8.00805	7.74231	8.31177	5.6895	8.36032	4.96265	3.81779	8.41736	8.44707	8.73846	8.70764	8.59654	4.52282	3.72289	-0.545541	0.650842
llmg_1921	rpsT	30S ribosomal protein S20	6168	6397	6604	4706	1488	6796	295	299	4544	8716	10097	6465	7134	197	206	9.00151	9.33706	9.03292	8.75858	7.75246	9.02738	5.8408	5.47226	9.48316	9.59206	9.65498	9.31427	9.29772	5.25689	4.812	-0.721824	0.376753
llmg_1922	recD	exodeoxyribonuclease V subunit alpha	3533	3394	3391	2824	1372	4041	722	1110	1581	2963	2687	2759	3197	710	1169	8.19805	8.42307	8.07184	8.02229	7.63549	8.27781	7.12892	7.35956	7.96083	8.03622	7.74617	8.08641	8.14032	7.10072	7.30757	0.148967	0.865443
llmg_1923	gpmC	phosphoglycerate mutase	725	621	625	460	155	692	77	110	335	625	641	583	617	50	122	5.91724	5.97672	5.63708	5.41029	4.50157	5.7367	3.91804	4.0414	5.72679	5.79545	5.68311	5.84803	5.77147	3.30201	4.06372	-0.212821	0.803029
llmg_1924	pheA	prephenate dehydratase	917	753	721	646	280	869	148	204	465	804	871	757	800	154	227	6.25512	6.25393	5.84241	5.89812	5.34869	6.06412	4.85097	4.92388	6.19824	6.15756	6.12389	6.22361	6.14492	4.90385	4.95105	-0.271165	0.695489
llmg_1925	aroK	AroK protein	518	402	381	437	156	459	83	94	259	486	505	520	508	78	111	5.43423	5.35197	4.92695	5.33667	4.51076	5.14733	4.02483	3.81779	5.35727	5.43412	5.34067	5.68369	5.49223	3.93239	3.92921	-0.24367	0.728611
llmg_1926	aroA	3-phosphoshikimate 1-carboxyvinyltransferase	1936	1376	1946	1539	415	1329	203	222	955	1781	1918	1513	1727	150	244	7.33109	7.12187	7.27149	7.14753	5.91393	6.67545	5.30398	5.04506	7.23437	7.30263	7.26035	7.22061	7.25279	4.86616	5.05455	-0.0708408	0.933796
llmg_1927	tyrA	prephenate dehydrogenase	1613	1237	1005	890	399	1305	303	446	618	1369	1275	894	1159	288	467	7.06814	6.96848	6.32002	6.35898	5.85741	6.64921	5.87926	6.04688	6.60759	6.92364	6.67225	6.46296	6.67839	5.80223	5.98669	-0.464696	0.45859
llmg_1928	kinG	sensor histidine kinase	1264	1030	957	889	321	1024	187	351	574	993	1122	876	1075	207	350	6.71702	6.70477	6.24961	6.35737	5.54488	6.30021	5.1862	5.70256	6.50127	6.46134	6.48823	6.43369	6.57008	5.32794	5.57223	-0.170843	0.826553
llmg_1929	llrG	response regulator	638	404	426	409	190	458	117	180	293	604	627	367	502	91	197	5.7335	5.35909	5.08695	5.24166	4.79282	5.1442	4.51469	4.74465	5.53436	5.74633	5.65138	5.18343	5.47517	4.15192	4.74805	-0.53591	0.378997
llmg_1930	llmg_1930	hypothetical protein	586	463	669	404	267	523	165	254	357	537	652	442	539	130	326	5.61136	5.5548	5.73483	5.22401	5.28047	5.33459	5.00675	5.23816	5.8182	5.57741	5.70756	5.45027	5.57729	4.66132	5.47022	-0.142155	0.859009
llmg_1932	llmg_1932	Sulfate/thiosulfate import ATP-binding protein cysA	125	67	124	134	34	204	25	29	74	156	139	133	171	18	42	3.40527	2.80397	3.32818	3.64828	2.36017	3.98815	2.33659	2.16899	3.56845	3.80959	3.49921	3.73381	3.93472	1.88218	2.55972	-0.168788	0.874953
llmg_1933	llmg_1933	hypothetical protein	40	24	58	41	5	89	3	11	26	30	43	40	45	2	6	1.82148	1.39924	2.2662	1.99403	-0.0956601	2.81615	-0.335227	0.877629	2.10626	1.51989	1.86568	2.05293	2.06366	-0.741767	0.0341614	0.457346	0.726189
llmg_1934	aroC	chorismate synthase	9662	7569	13634	9755	5937	9249	3597	3357	4192	6356	5930	5690	7169	2952	4194	9.64882	9.5797	10.0784	9.80986	9.74776	9.47184	9.4439	8.95492	9.36687	9.13666	8.88743	9.13012	9.30477	9.15483	9.14923	0.933242	0.162067
llmg_1936	llmg_1936	hypothetical protein	378	347	296	217	68	279	24	79	147	337	289	241	292	22	45	4.98228	5.14089	4.56564	4.33438	3.33008	4.43466	2.28021	3.57109	4.54581	4.90904	4.54109	4.58108	4.69839	2.15652	2.65579	-0.283756	0.755578
llmg_1937	llmg_1937	hypothetical protein	1249	1108	1361	918	530	1528	238	299	589	1086	1106	1155	1376	182	328	6.69983	6.80988	6.75649	6.40356	6.26571	6.87636	5.53232	5.47226	6.5384	6.5902	6.46756	6.83172	6.92552	5.14329	5.479	0.0609984	0.938098
[truncated: 746 more rows]

## Sheet: Description
ID	Gene ID
Name	Gene name
Note
Emul00.rep1	Raw counts
…	…
Susp30.rep2	Raw counts
cpm.Emul00.rep1	counts per total counts (in million) (normalized for total counts per sample)
…
[truncated: 5 more rows]
